# Supplementary material for: Genetic selection for growth drives differences in intestinal microbiota composition and parasite disease resistance in gilthead sea bream
Source: Microbiome. 2020 Nov 23;8:168. doi: 10.1186/s40168-020-00922-w (PMC7686744; doi:10.1186/s40168-020-00922-w)
Supplement: Supplementary file 6 — Additional file 5: Table S2. OTUs with minimum VIP values responsible of the separation of samples by diet in the different groups of families (A: fast-growth suprafamily e5e6; B: intermediate-growth family c2c7; C: slow-growth suprafamily c4e4). VIP values represent the variable importance in projection after component 1. [file 40168_2020_922_MOESM5_ESM.xlsx]

## Sheet: A. Suprafamily e5e6
Supplementary Table S2A. Operational taxonomic units (OTUs) with variable importance signification after component 1 (VIP>1.4) in e5e6 suprafamily. VIP value represents the minimum value responsible for the separation of samples in Figure 3A.
OTU	VIP
Bacteria>Proteobacteria>Alphaproteobacteria>unclassified_Alphaproteobacteria>	3.61823
Bacteria>Bacteroidetes>Sphingobacteriia>Sphingobacteriales>Sphingobacteriaceae>Mucilaginibacter>uncultured_endophytic_bacterium	2.77424
Bacteria>Cyanobacteria/Chloroplast>Chloroplast>Chloroplast>Streptophyta	2.65485
Bacteria>Proteobacteria>Alphaproteobacteria>Rhodospirillales>Acetobacteraceae>unclassified_Acetobacteraceae>uncultured_alpha_proteobacterium	2.57978
Bacteria>Bacteroidetes>unclassified_Bacteroidetes>uncultured_bacterium	2.53462
Bacteria>Proteobacteria>Alphaproteobacteria>Rhodospirillales>Acetobacteraceae>unclassified_Acetobacteraceae>uncultured_bacterium	2.48435
Bacteria>Bacteroidetes>Cytophagia>Cytophagales>Cytophagaceae>Hymenobacter>uncultured_bacterium	2.37582
Bacteria>Proteobacteria>Gammaproteobacteria>Enterobacteriales>Enterobacteriaceae>unclassified_Enterobacteriaceae>uncultured_Enterobacteriaceae_bacterium	2.35303
Bacteria>Spirochaetes>Spirochaetia>Spirochaetales>Brevinemataceae>Brevinema>Brevinema_andersonii	2.2972
Bacteria>Proteobacteria>Alphaproteobacteria>Sphingomonadales>Erythrobacteraceae>Altererythrobacter>Agrobacterium_sp.	2.28195
Bacteria>Bacteroidetes>Sphingobacteriia>Sphingobacteriales>Sphingobacteriaceae>Sphingobacterium>uncultured_bacterium	2.26247
Bacteria>Proteobacteria>Gammaproteobacteria>Xanthomonadales>Xanthomonadaceae>Xylella>Xylella_fastidiosa	2.24087
Bacteria>Proteobacteria>Alphaproteobacteria>Rhodospirillales>Acetobacteraceae>unclassified_Acetobacteraceae>uncultured_endophytic_bacterium	2.21566
Bacteria>Spirochaetes>Spirochaetia>Spirochaetales>Brevinemataceae>Brevinema>uncultured_bacterium	2.16293
Bacteria>Proteobacteria>Alphaproteobacteria>Rhizobiales>Bradyrhizobiaceae>Afipia>uncultured_bacterium	2.05372
Bacteria>Actinobacteria>Actinobacteria>Actinobacteridae>Actinomycetales>Kineosporiineae>Kineosporiaceae>Kineococcus>uncultured_bacterium	2.05073
Bacteria>Proteobacteria>Gammaproteobacteria>Oceanospirillales>Oceanospirillaceae>Marinomonas>Marinomonas_alcarazii	2.00076
Bacteria>Proteobacteria>Alphaproteobacteria>Rhizobiales>Bradyrhizobiaceae>Bradyrhizobium>uncultured_bacterium	1.98519
Bacteria>Proteobacteria>Gammaproteobacteria>Enterobacteriales>Enterobacteriaceae>unclassified_Enterobacteriaceae>uncultured_bacterium	1.98252
Bacteria>Proteobacteria>Betaproteobacteria>Burkholderiales>unclassified_Burkholderiales>uncultured_soil_bacterium	1.95592
Bacteria>Proteobacteria>Alphaproteobacteria>Rhizobiales>Bradyrhizobiaceae>unclassified_Bradyrhizobiaceae>uncultured_bacterium	1.95511
Bacteria>Proteobacteria>Alphaproteobacteria>Rhodospirillales>Acetobacteraceae>Roseomonas>Acetobacteraceae_bacterium	1.94345
Bacteria>Firmicutes>Bacilli>Bacillales>Staphylococcaceae>Staphylococcus>Staphylococcus_gallinarum	1.9342
Bacteria>Firmicutes>Bacilli>Bacillales>Staphylococcaceae>Staphylococcus>Staphylococcus_arlettae	1.91409
Bacteria>Proteobacteria>Alphaproteobacteria>Rhizobiales>Bradyrhizobiaceae>Bradyrhizobium>Bradyrhizobium_sp.	1.90507
Bacteria>Proteobacteria>Betaproteobacteria>Rhodocyclales>Rhodocyclaceae>Thauera>uncultured_Thauera_sp.	1.89099
Bacteria>Firmicutes>Bacilli>Bacillales>Staphylococcaceae>Staphylococcus>Staphylococcus_cohnii	1.89034
Bacteria>Proteobacteria>Gammaproteobacteria>Vibrionales>Vibrionaceae>Photobacterium>Photobacterium_galatheae	1.88993
Bacteria>Proteobacteria>Betaproteobacteria>Burkholderiales>unclassified_Burkholderiales>uncultured_bacterium	1.87726
Bacteria>Firmicutes>Bacilli>Bacillales>Staphylococcaceae>Staphylococcus>Staphylococcus_haemolyticus	1.85997
Bacteria>Bacteroidetes>Cytophagia>Cytophagales>Cytophagaceae>Pontibacter>Pontibacter_sp.	1.85711
Bacteria>Proteobacteria>Alphaproteobacteria>Rhizobiales>Bradyrhizobiaceae>unclassified_Bradyrhizobiaceae>Bradyrhizobium_sp.	1.82411
Bacteria>Proteobacteria>Gammaproteobacteria>Vibrionales>Vibrionaceae>Photobacterium>Photobacterium_kishitanii	1.8218
Bacteria>Proteobacteria>Gammaproteobacteria>Vibrionales>Vibrionaceae>Salinivibrio>Salinivibrio_costicola	1.82069
Bacteria>Proteobacteria>Gammaproteobacteria>Vibrionales>Vibrionaceae>Grimontia>Grimontia_hollisae	1.78318
Bacteria>Firmicutes>Bacilli>Bacillales>Staphylococcaceae>Staphylococcus>Staphylococcus_warneri	1.7557
Bacteria>Proteobacteria>Alphaproteobacteria>Rhizobiales>unclassified_Rhizobiales>uncultured_endophytic_bacterium	1.74337
Bacteria>Proteobacteria>unclassified_Proteobacteria>	1.74232
Bacteria>Actinobacteria>Actinobacteria>Actinobacteridae>Actinomycetales>Micrococcineae>Microbacteriaceae>Curtobacterium>uncultured_bacterium	1.74072
Bacteria>Proteobacteria>Gammaproteobacteria>Oceanospirillales>Oceanospirillaceae>Marinomonas>uncultured_marine_bacterium	1.74027
Bacteria>Proteobacteria>Gammaproteobacteria>unclassified_Gammaproteobacteria>uncultured_gamma_proteobacterium	1.73378
Bacteria>Proteobacteria>Betaproteobacteria>Burkholderiales>Burkholderiaceae>Ralstonia>unidentified_marine_bacterioplankton	1.72487
Bacteria>Proteobacteria>Alphaproteobacteria>Sphingomonadales>Sphingomonadaceae>Sphingomonas>uncultured_endophytic_bacterium	1.71147
Bacteria>Ignavibacteriae>Ignavibacteria>Ignavibacteriales>Ignavibacteriaceae>unclassified_Ignavibacteriaceae>uncultured_bacterium	1.70991
Bacteria>Firmicutes>Bacilli>Bacillales>unclassified_Bacillales>Bacillus_sp.	1.70735
Bacteria>Actinobacteria>Actinobacteria>Actinobacteridae>Actinomycetales>Micrococcineae>Micrococcaceae>Micrococcus>uncultured_bacterium	1.70044
Bacteria>Proteobacteria>Alphaproteobacteria>Rhizobiales>Bradyrhizobiaceae>Bradyrhizobium>bacterium_enrichment_culture	1.69534
Bacteria>Proteobacteria>Alphaproteobacteria>Rhizobiales>Bradyrhizobiaceae>Bradyrhizobium>	1.69173
Bacteria>Actinobacteria>Actinobacteria>Actinobacteridae>Actinomycetales>Micrococcineae>Microbacteriaceae>Amnibacterium>uncultured_bacterium	1.68711
Bacteria>Actinobacteria>Actinobacteria>Actinobacteridae>Actinomycetales>Frankineae>unclassified_Frankineae>uncultured_bacterium	1.68703
Bacteria>Proteobacteria>Betaproteobacteria>Burkholderiales>Comamonadaceae>unclassified_Comamonadaceae>uncultured_Comamonadaceae_bacterium	1.68186
Bacteria>Proteobacteria>Alphaproteobacteria>Rhizobiales>Bradyrhizobiaceae>Bradyrhizobium>uncultured_soil_bacterium	1.67968
Bacteria>Proteobacteria>Betaproteobacteria>Burkholderiales>Comamonadaceae>Delftia>uncultured_bacterium	1.67875
Bacteria>Proteobacteria>unclassified_Proteobacteria>bacterium_enrichment_culture	1.67693
Bacteria>Actinobacteria>Actinobacteria>Actinobacteridae>Actinomycetales>Propionibacterineae>Propionibacteriaceae>Friedmanniella>uncultured_bacterium	1.67432
Bacteria>Proteobacteria>Gammaproteobacteria>Alteromonadales>Pseudoalteromonadaceae>Pseudoalteromonas>Pseudoalteromonas_sp.	1.6743
Bacteria>Proteobacteria>Betaproteobacteria>Burkholderiales>Comamonadaceae>unclassified_Comamonadaceae>uncultured_Variovorax_sp.	1.67424
Bacteria>Proteobacteria>Gammaproteobacteria>Pseudomonadales>Moraxellaceae>Acinetobacter>uncultured_bacterium	1.66748
Bacteria>Proteobacteria>Betaproteobacteria>Burkholderiales>unclassified_Burkholderiales>	1.65329
Bacteria>Proteobacteria>Gammaproteobacteria>Alteromonadales>Pseudoalteromonadaceae>Pseudoalteromonas>Pseudoalteromonas_elyakovii	1.65185
Bacteria>Firmicutes>Bacilli>Bacillales>unclassified_Bacillales>Bacillus_cereus	1.65159
Bacteria>Proteobacteria>Gammaproteobacteria>Xanthomonadales>Xanthomonadaceae>Frateuria>uncultured_bacterium	1.64316
Bacteria>Actinobacteria>Actinobacteria>Actinobacteridae>Actinomycetales>Frankineae>Geodermatophilaceae>Modestobacter>uncultured_bacterium	1.63875
Bacteria>Proteobacteria>Gammaproteobacteria>Vibrionales>Vibrionaceae>Photobacterium>Photobacterium_rosenbergii	1.63523
Bacteria>Proteobacteria>Alphaproteobacteria>Rhizobiales>Bradyrhizobiaceae>unclassified_Bradyrhizobiaceae>uncultured_soil_bacterium	1.63241
Bacteria>Proteobacteria>Gammaproteobacteria>Oceanospirillales>Oceanospirillaceae>unclassified_Oceanospirillaceae>uncultured_gamma_proteobacterium	1.63219
Bacteria>Proteobacteria>Gammaproteobacteria>Enterobacteriales>Enterobacteriaceae>unclassified_Enterobacteriaceae>uncultured_proteobacterium	1.62987
Bacteria>Actinobacteria>Actinobacteria>Actinobacteridae>Actinomycetales>Corynebacterineae>Corynebacteriaceae>Corynebacterium>Corynebacterium_accolens	1.61658
Bacteria>Proteobacteria>Alphaproteobacteria>Rhizobiales>Bradyrhizobiaceae>unclassified_Bradyrhizobiaceae>uncultured_alpha_proteobacterium	1.61636
Bacteria>Proteobacteria>Betaproteobacteria>Burkholderiales>Comamonadaceae>Acidovorax>Acidovorax_sp.	1.61599
Bacteria>unclassified_Bacteria>uncultured_bacterium	1.60781
Bacteria>Actinobacteria>Actinobacteria>Actinobacteridae>Actinomycetales>Frankineae>unclassified_Frankineae>uncultured_actinobacterium	1.60445
Bacteria>Gemmatimonadetes>Gemmatimonadetes>Gemmatimonadales>Gemmatimonadaceae>Gemmatimonas>uncultured_bacterium	1.59631
Bacteria>Proteobacteria>Betaproteobacteria>Burkholderiales>Comamonadaceae>unclassified_Comamonadaceae>uncultured_beta_proteobacterium	1.59513
Bacteria>Latescibacteria>Latescibacteria_genera_incertae_sedis>uncultured_bacterium	1.59435
Bacteria>Firmicutes>Bacilli>Bacillales>Staphylococcaceae>Staphylococcus>Staphylococcus_pasteuri	1.58142
Bacteria>Ignavibacteriae>Ignavibacteria>Ignavibacteriales>Ignavibacteriaceae>Ignavibacterium>uncultured_bacterium	1.58114
Bacteria>Proteobacteria>Gammaproteobacteria>Chromatiales>Chromatiaceae>Rheinheimera>uncultured_bacterium	1.58002
Bacteria>Proteobacteria>Alphaproteobacteria>Rhizobiales>Bradyrhizobiaceae>unclassified_Bradyrhizobiaceae>	1.57525
Bacteria>Firmicutes>Clostridia>Clostridiales>Gracilibacteraceae>Gracilibacter>iron-reducing_bacterium_enrichment_culture	1.57245
Bacteria>Firmicutes>Bacilli>Bacillales>Planococcaceae>Planococcaceae_incertae_sedis>uncultured_bacterium	1.57097
Bacteria>Proteobacteria>Alphaproteobacteria>Rhizobiales>Bradyrhizobiaceae>Bradyrhizobium>Bradyrhizobium_japonicum	1.56326
Bacteria>Actinobacteria>Actinobacteria>Actinobacteridae>Actinomycetales>Micromonosporineae>Micromonosporaceae>unclassified_Micromonosporaceae>uncultured_actinobacterium	1.55287
Bacteria>Proteobacteria>Betaproteobacteria>Burkholderiales>unclassified_Burkholderiales>uncultured_Ralstonia_sp.	1.54695
Bacteria>Proteobacteria>Betaproteobacteria>Burkholderiales>Comamonadaceae>unclassified_Comamonadaceae>Delftia_sp.	1.5466
Bacteria>Bacteroidetes>Cytophagia>Cytophagales>Cytophagaceae>Hymenobacter>Hymenobacter_sp.	1.54323
Bacteria>Proteobacteria>Alphaproteobacteria>Sphingomonadales>Sphingomonadaceae>Rhizorhapis>Sphingomonas_sp.	1.53343
Bacteria>Proteobacteria>Gammaproteobacteria>Alteromonadales>Pseudoalteromonadaceae>Pseudoalteromonas>Pseudoalteromonas_marina	1.52937
Bacteria>Actinobacteria>Actinobacteria>Actinobacteridae>Actinomycetales>Micrococcineae>Micrococcaceae>Nesterenkonia>uncultured_bacterium	1.52733
Bacteria>Proteobacteria>Alphaproteobacteria>Rhizobiales>Phyllobacteriaceae>Mesorhizobium>Mesorhizobium_mediterraneum	1.52407
Bacteria>Proteobacteria>Alphaproteobacteria>Rhizobiales>Rhodobiaceae>Parvibaculum>uncultured_bacterium	1.52156
Bacteria>Firmicutes>Clostridia>Clostridiales>Clostridiales_Incertae_Sedis_XII>Fusibacter>uncultured_bacterium	1.51121
Bacteria>Proteobacteria>Betaproteobacteria>unclassified_Betaproteobacteria>uncultured_bacterium	1.5051
Bacteria>Proteobacteria>Gammaproteobacteria>Alteromonadales>Pseudoalteromonadaceae>Pseudoalteromonas>Pseudoalteromonas_porphyrae	1.49633
Bacteria>Proteobacteria>Alphaproteobacteria>Rhizobiales>Bradyrhizobiaceae>Bradyrhizobium>Bradyrhizobium_yuanmingense	1.49269
Bacteria>unclassified_Bacteria>uncultured_Vibrionaceae_bacterium	1.48643
Bacteria>Proteobacteria>Gammaproteobacteria>Alteromonadales>Pseudoalteromonadaceae>Pseudoalteromonas>	1.4837
Bacteria>Proteobacteria>Deltaproteobacteria>Myxococcales>Cystobacterineae>unclassified_Cystobacterineae>uncultured_bacterium	1.4812
Bacteria>Proteobacteria>Gammaproteobacteria>Alteromonadales>unclassified_Alteromonadales>uncultured_bacterium	1.47946
Bacteria>Proteobacteria>Gammaproteobacteria>Alteromonadales>Shewanellaceae>Shewanella>Shewanella_sp.	1.47438
Bacteria>Actinobacteria>Actinobacteria>Actinobacteridae>Actinomycetales>Micrococcineae>unclassified_Micrococcineae>uncultured_bacterium	1.47195
Bacteria>Proteobacteria>Gammaproteobacteria>Vibrionales>Vibrionaceae>Photobacterium>Vibrio_sp.	1.47127
Bacteria>Firmicutes>Clostridia>Clostridiales>Lachnospiraceae>unclassified_Lachnospiraceae>uncultured_bacterium	1.47088
Bacteria>Proteobacteria>Alphaproteobacteria>Rhizobiales>Bradyrhizobiaceae>unclassified_Bradyrhizobiaceae>Afipia_massiliensis	1.46618
Bacteria>Proteobacteria>Betaproteobacteria>Burkholderiales>Oxalobacteraceae>Oxalicibacterium>uncultured_bacterium	1.46483
Bacteria>Proteobacteria>unclassified_Proteobacteria>uncultured_Pseudomonadaceae_bacterium	1.46394
Bacteria>Proteobacteria>Gammaproteobacteria>Alteromonadales>Pseudoalteromonadaceae>Pseudoalteromonas>uncultured_bacterium	1.45908
Bacteria>Proteobacteria>Gammaproteobacteria>Xanthomonadales>Xanthomonadaceae>Xylella>uncultured_Xylella_fastidiosa	1.45714
Bacteria>Proteobacteria>Gammaproteobacteria>Alteromonadales>Pseudoalteromonadaceae>Pseudoalteromonas>Pseudoalteromonas_aliena	1.45253
Bacteria>Actinobacteria>Actinobacteria>Actinobacteridae>Actinomycetales>unclassified_Actinomycetales>	1.44678
Bacteria>Proteobacteria>Alphaproteobacteria>Rhizobiales>Bradyrhizobiaceae>Bradyrhizobium>Bradyrhizobium_elkanii	1.44674
Bacteria>Actinobacteria>Actinobacteria>Actinobacteridae>Actinomycetales>Micrococcineae>Micrococcaceae>Arthrobacter>uncultured_actinobacterium	1.43785
Bacteria>Proteobacteria>Gammaproteobacteria>Vibrionales>Vibrionaceae>Enterovibrio>uncultured_bacterium	1.43032
Bacteria>Proteobacteria>Gammaproteobacteria>Vibrionales>Vibrionaceae>unclassified_Vibrionaceae>Vibrio_parahaemolyticus	1.4301
Bacteria>Proteobacteria>Gammaproteobacteria>Enterobacteriales>Enterobacteriaceae>Pantoea>Pantoea_ananatis	1.42976
Bacteria>Proteobacteria>Gammaproteobacteria>Enterobacteriales>Enterobacteriaceae>unclassified_Enterobacteriaceae>	1.42952
Bacteria>Actinobacteria>Actinobacteria>Actinobacteridae>Actinomycetales>Propionibacterineae>Propionibacteriaceae>Propionibacterium>Propionibacterium_avidum	1.42649
Bacteria>Actinobacteria>Actinobacteria>Actinobacteridae>Actinomycetales>Micrococcineae>Micrococcaceae>Kocuria>Kocuria_sp.	1.42599
Bacteria>Proteobacteria>Alphaproteobacteria>Rhizobiales>Rhizobiaceae>unclassified_Rhizobiaceae>Amorphomonas_oryzae	1.42208
Bacteria>Proteobacteria>Alphaproteobacteria>Rhizobiales>unclassified_Rhizobiales>Ensifer_meliloti	1.42079
Bacteria>Actinobacteria>Actinobacteria>Actinobacteridae>Actinomycetales>Corynebacterineae>Corynebacteriaceae>Corynebacterium>Corynebacterium_amycolatum	1.42029
Bacteria>Actinobacteria>Actinobacteria>Actinobacteridae>Actinomycetales>Micrococcineae>Microbacteriaceae>Curtobacterium>Curtobacterium_citreum	1.41939
Bacteria>Firmicutes>Bacilli>Lactobacillales>Streptococcaceae>Streptococcus>Streptococcus_gallolyticus	1.41734
Bacteria>Actinobacteria>Actinobacteria>Actinobacteridae>Actinomycetales>Micrococcineae>Micrococcaceae>Arthrobacter>uncultured_Arthrobacter_sp.	1.41464
Bacteria>Proteobacteria>Alphaproteobacteria>Rhizobiales>Bradyrhizobiaceae>unclassified_Bradyrhizobiaceae>Afipia_sp.	1.41404
Bacteria>Proteobacteria>Gammaproteobacteria>Vibrionales>Vibrionaceae>Vibrio>uncultured_bacterium	1.40812
Bacteria>Proteobacteria>Gammaproteobacteria>unclassified_Gammaproteobacteria>Acinetobacter_sp.	1.40542
Bacteria>Proteobacteria>Alphaproteobacteria>Rhizobiales>Bradyrhizobiaceae>Nitrobacter>uncultured_bacterium	1.40276

## Sheet: B. Family c2c7
Supplementary Table S2B. Operational taxonomic units (OTUs) with variable importance signification after component 1 (VIP>1) in c2c7 family. VIP value represent the minimum value responsible of the separation of samples in Figure 3B.
OTU	VIP
Bacteria>Proteobacteria>Alphaproteobacteria>Rhodospirillales>Acetobacteraceae>unclassified_Acetobacteraceae>uncultured_endophytic_bacterium	2.4326
Bacteria>Proteobacteria>Alphaproteobacteria>Rhodospirillales>Acetobacteraceae>unclassified_Acetobacteraceae>uncultured_bacterium	2.24179
Bacteria>Actinobacteria>Actinobacteria>Actinobacteridae>Actinomycetales>Kineosporiineae>Kineosporiaceae>Kineococcus>uncultured_bacterium	2.15756
Bacteria>Actinobacteria>Actinobacteria>Actinobacteridae>Actinomycetales>Propionibacterineae>Propionibacteriaceae>Friedmanniella>uncultured_bacterium	2.11682
Bacteria>Actinobacteria>Actinobacteria>Actinobacteridae>Actinomycetales>Frankineae>Geodermatophilaceae>Modestobacter>uncultured_bacterium	2.06225
Bacteria>Proteobacteria>Gammaproteobacteria>Pseudomonadales>Moraxellaceae>Acinetobacter>uncultured_bacterium	2.05561
Bacteria>Firmicutes>Bacilli>Bacillales>Staphylococcaceae>Staphylococcus>Staphylococcus_pasteuri	2.02299
Bacteria>unclassified_Bacteria>uncultured_actinobacterium	2.01555
Bacteria>Proteobacteria>Gammaproteobacteria>Xanthomonadales>Xanthomonadaceae>Xylella>uncultured_Xylella_fastidiosa	1.99631
Bacteria>unclassified_Bacteria>uncultured_bacterium	1.95494
Bacteria>Firmicutes>Bacilli>Bacillales>unclassified_Bacillales>uncultured_bacterium	1.94257
Bacteria>Proteobacteria>Betaproteobacteria>Burkholderiales>Burkholderiaceae>Ralstonia>uncultured_Mycoplasmatales_bacterium	1.91943
Bacteria>Proteobacteria>Alphaproteobacteria>Sphingomonadales>Sphingomonadaceae>Sphingomonas>uncultured_soil_bacterium	1.89795
Bacteria>Firmicutes>Bacilli>Bacillales>Staphylococcaceae>Staphylococcus>Staphylococcus_sp.	1.89038
Bacteria>Actinobacteria>Actinobacteria>Actinobacteridae>Actinomycetales>Micrococcineae>unclassified_Micrococcineae>uncultured_bacterium	1.83798
Bacteria>Proteobacteria>Betaproteobacteria>Burkholderiales>Burkholderiaceae>Ralstonia>uncultured_Mycoplasmataceae_bacterium	1.82595
Bacteria>Firmicutes>Bacilli>Bacillales>Staphylococcaceae>Staphylococcus>	1.78637
Bacteria>Firmicutes>Bacilli>unclassified_Bacilli>uncultured_bacterium	1.76518
Bacteria>Firmicutes>Bacilli>Bacillales>Staphylococcaceae>Staphylococcus>Staphylococcus_hominis	1.76094
Bacteria>Firmicutes>Bacilli>Bacillales>Staphylococcaceae>Staphylococcus>Staphylococcus_aureus	1.74986
Bacteria>Actinobacteria>Actinobacteria>Actinobacteridae>Actinomycetales>Propionibacterineae>Propionibacteriaceae>unclassified_Propionibacteriaceae>uncultured_bacterium	1.72839
Bacteria>Firmicutes>Bacilli>Bacillales>Staphylococcaceae>unclassified_Staphylococcaceae>uncultured_bacterium	1.71145
Bacteria>Proteobacteria>Gammaproteobacteria>Vibrionales>Vibrionaceae>unclassified_Vibrionaceae>uncultured_Vibrionaceae_bacterium	1.71093
Bacteria>Proteobacteria>unclassified_Proteobacteria>uncultured_bacterium	1.71
Bacteria>Actinobacteria>Actinobacteria>Actinobacteridae>Actinomycetales>Micrococcineae>Micrococcaceae>unclassified_Micrococcaceae>uncultured_bacterium	1.70351
Bacteria>Proteobacteria>Alphaproteobacteria>unclassified_Alphaproteobacteria>uncultured_bacterium	1.67053
Bacteria>Actinobacteria>Actinobacteria>Actinobacteridae>Actinomycetales>unclassified_Actinomycetales>uncultured_actinobacterium	1.64868
Bacteria>Proteobacteria>Gammaproteobacteria>Pseudomonadales>Moraxellaceae>unclassified_Moraxellaceae>uncultured_bacterium	1.64779
Bacteria>Firmicutes>Bacilli>Bacillales>Listeriaceae>Listeria>	1.63738
Bacteria>Proteobacteria>Gammaproteobacteria>Enterobacteriales>Enterobacteriaceae>unclassified_Enterobacteriaceae>Pantoea_agglomerans	1.63159
Bacteria>Proteobacteria>Betaproteobacteria>Burkholderiales>Burkholderiaceae>Ralstonia>Cupriavidus_sp.	1.63045
Bacteria>Proteobacteria>Betaproteobacteria>Burkholderiales>Burkholderiaceae>Ralstonia>Ralstonia_insidiosa	1.61858
Bacteria>Proteobacteria>Gammaproteobacteria>Vibrionales>Vibrionaceae>Photobacterium>Photobacterium_aquimaris	1.61482
Bacteria>Firmicutes>Bacilli>Lactobacillales>Carnobacteriaceae>Granulicatella>uncultured_bacterium	1.61358
Bacteria>Actinobacteria>Actinobacteria>Actinobacteridae>Actinomycetales>Pseudonocardineae>Pseudonocardiaceae>Saccharopolyspora>Saccharopolyspora_sp.	1.61208
Bacteria>Proteobacteria>Betaproteobacteria>Burkholderiales>Burkholderiaceae>Burkholderia>Burkholderia_cepacia	1.61208
Bacteria>Actinobacteria>Actinobacteria>Actinobacteridae>Actinomycetales>Micrococcineae>Micrococcaceae>unclassified_Micrococcaceae>uncultured_Arthrobacter_sp.	1.60588
Bacteria>Proteobacteria>Betaproteobacteria>Burkholderiales>Burkholderiaceae>Ralstonia>uncultured_Burkholderia_sp.	1.6032
Bacteria>Proteobacteria>Betaproteobacteria>Burkholderiales>Burkholderiaceae>Ralstonia>Ralstonia_mannitolilytica	1.58865
Bacteria>Firmicutes>Clostridia>Clostridiales>Clostridiales_Incertae_Sedis_XI>Finegoldia>uncultured_bacterium	1.58636
Bacteria>Proteobacteria>Gammaproteobacteria>Oceanospirillales>Oceanospirillaceae>Marinomonas>Marinomonas_polaris	1.57225
Bacteria>Actinobacteria>Actinobacteria>Actinobacteridae>Actinomycetales>Micrococcineae>Micrococcaceae>Arthrobacter>Arthrobacter_sp.	1.56411
Bacteria>Firmicutes>Bacilli>Lactobacillales>Streptococcaceae>Streptococcus>Streptococcus_uberis	1.56285
Bacteria>Proteobacteria>Gammaproteobacteria>Vibrionales>Vibrionaceae>Vibrio>Vibrio_ichthyoenteri	1.55945
Bacteria>Proteobacteria>Gammaproteobacteria>Vibrionales>Vibrionaceae>Photobacterium>Photobacterium_kishitanii	1.55832
Bacteria>Firmicutes>Bacilli>Bacillales>Staphylococcaceae>Staphylococcus>uncultured_bacterium	1.53329
Bacteria>Firmicutes>Bacilli>Bacillales>Staphylococcaceae>Staphylococcus>Staphylococcus_arlettae	1.52887
Bacteria>Firmicutes>Bacilli>Bacillales>Bacillaceae_1>unclassified_Bacillaceae_1>uncultured_bacterium	1.52813
Bacteria>Proteobacteria>Gammaproteobacteria>Xanthomonadales>Xanthomonadaceae>Stenotrophomonas>uncultured_bacterium	1.52363
Bacteria>Proteobacteria>Betaproteobacteria>Burkholderiales>Burkholderiaceae>Ralstonia>bacterium_enrichment_culture	1.52338
Bacteria>Actinobacteria>Actinobacteria>Actinobacteridae>Actinomycetales>Micrococcineae>Micrococcaceae>Arthrobacter>uncultured_bacterium	1.52294
Bacteria>Actinobacteria>Actinobacteria>Actinobacteridae>Actinomycetales>Micrococcineae>Micrococcaceae>Arthrobacter>	1.51582
Bacteria>Firmicutes>Bacilli>Bacillales>Staphylococcaceae>Staphylococcus>Staphylococcus_warneri	1.50158
Bacteria>Proteobacteria>Betaproteobacteria>Burkholderiales>Burkholderiaceae>Lautropia>uncultured_bacterium	1.50127
Bacteria>Firmicutes>Bacilli>Bacillales>Staphylococcaceae>Staphylococcus>Staphylococcaceae_bacterium	1.49945
Bacteria>Proteobacteria>Betaproteobacteria>Burkholderiales>Burkholderiaceae>Ralstonia>Ralstonia_pickettii	1.49634
Bacteria>Actinobacteria>Actinobacteria>Actinobacteridae>Actinomycetales>Micrococcineae>Micrococcaceae>Arthrobacter>uncultured_Arthrobacter_sp.	1.492
Bacteria>Proteobacteria>Betaproteobacteria>Burkholderiales>Burkholderiaceae>Ralstonia>uncultured_bacterium	1.4771
Bacteria>Actinobacteria>Actinobacteria>Actinobacteridae>Actinomycetales>Micrococcineae>Micrococcaceae>Arthrobacter>uncultured_actinobacterium	1.47543
Bacteria>Firmicutes>Bacilli>Bacillales>Staphylococcaceae>Staphylococcus>Staphylococcus_epidermidis	1.4715
Bacteria>Proteobacteria>Betaproteobacteria>Burkholderiales>Burkholderiaceae>Ralstonia>Ralstonia_sp.	1.4714
Bacteria>Proteobacteria>Alphaproteobacteria>Sphingomonadales>Sphingomonadaceae>Stakelama>Sphingobium_sp.	1.45829
Bacteria>Proteobacteria>Alphaproteobacteria>Rhodospirillales>Acetobacteraceae>Roseomonas>Acetobacteraceae_bacterium	1.44457
Bacteria>Proteobacteria>Betaproteobacteria>Burkholderiales>Burkholderiaceae>Ralstonia>Ralstonia_solanacearum	1.43347
Bacteria>Proteobacteria>Gammaproteobacteria>Pseudomonadales>Moraxellaceae>Acinetobacter>Acinetobacter_calcoaceticus	1.4312
Bacteria>Firmicutes>Clostridia>Clostridiales>Lachnospiraceae>unclassified_Lachnospiraceae>uncultured_bacterium	1.42111
Bacteria>Proteobacteria>unclassified_Proteobacteria>uncultured_delta_proteobacterium	1.41319
Bacteria>Actinobacteria>Actinobacteria>Actinobacteridae>Actinomycetales>Micromonosporineae>Micromonosporaceae>Rugosimonospora>uncultured_actinobacterium	1.40755
Bacteria>Actinobacteria>Actinobacteria>Actinobacteridae>Actinomycetales>Micrococcineae>Micrococcaceae>unclassified_Micrococcaceae>Arthrobacter_sp.	1.39918
Bacteria>Proteobacteria>Betaproteobacteria>Burkholderiales>Burkholderiaceae>Ralstonia>Burkholderia_sp.	1.39604
Bacteria>Proteobacteria>Gammaproteobacteria>Vibrionales>Vibrionaceae>Photobacterium>Photobacterium_phosphoreum	1.38163
Bacteria>Actinobacteria>Actinobacteria>Actinobacteridae>Actinomycetales>Micrococcineae>Micrococcaceae>unclassified_Micrococcaceae>uncultured_soil_bacterium	1.37106
Bacteria>Actinobacteria>Actinobacteria>Actinobacteridae>Actinomycetales>Micrococcineae>Micrococcaceae>Arthrobacter>Arthrobacter_ilicis	1.37042
Bacteria>Proteobacteria>Gammaproteobacteria>Enterobacteriales>Enterobacteriaceae>Enterobacter>uncultured_Klebsiella_sp.	1.3668
Bacteria>Firmicutes>Bacilli>Bacillales>Staphylococcaceae>Staphylococcus>uncultured_Bacillus_sp.	1.36454
Bacteria>Proteobacteria>Gammaproteobacteria>Pseudomonadales>Moraxellaceae>Enhydrobacter>uncultured_bacterium	1.36244
Bacteria>Proteobacteria>Alphaproteobacteria>Sphingomonadales>Sphingomonadaceae>Sphingomonas>Sphingomonas_sp.	1.34939
Bacteria>Proteobacteria>Gammaproteobacteria>Oceanospirillales>Halomonadaceae>unclassified_Halomonadaceae>Halomonas_sp.	1.34468
Bacteria>Proteobacteria>Gammaproteobacteria>Enterobacteriales>Enterobacteriaceae>unclassified_Enterobacteriaceae>uncultured_Serratia_sp.	1.34242
Bacteria>Proteobacteria>Betaproteobacteria>Burkholderiales>Burkholderiaceae>Ralstonia>unidentified_marine_bacterioplankton	1.3343
Bacteria>Proteobacteria>unclassified_Proteobacteria>uncultured_Aeromonadales_bacterium	1.32821
Bacteria>Proteobacteria>Alphaproteobacteria>unclassified_Alphaproteobacteria>uncultured_soil_bacterium	1.3185
Bacteria>Actinobacteria>Actinobacteria>Actinobacteridae>Actinomycetales>Micrococcineae>Micrococcaceae>Renibacterium>uncultured_bacterium	1.3146
Bacteria>Firmicutes>Bacilli>Bacillales>Staphylococcaceae>Staphylococcus>Staphylococcus_nepalensis	1.30938
Bacteria>Firmicutes>Bacilli>Lactobacillales>Carnobacteriaceae>unclassified_Carnobacteriaceae>uncultured_bacterium	1.30568
Bacteria>Proteobacteria>Alphaproteobacteria>Sphingomonadales>Sphingomonadaceae>Novosphingobium>Sphingomonas_sp.	1.29211
Bacteria>Actinobacteria>Actinobacteria>Actinobacteridae>Actinomycetales>Pseudonocardineae>Pseudonocardiaceae>unclassified_Pseudonocardiaceae>uncultured_bacterium	1.28921
Bacteria>Proteobacteria>Betaproteobacteria>Burkholderiales>unclassified_Burkholderiales>uncultured_bacterium	1.28809
Bacteria>Firmicutes>Bacilli>Bacillales>Staphylococcaceae>Staphylococcus>Staphylococcus_equorum	1.28695
Bacteria>Proteobacteria>Gammaproteobacteria>Vibrionales>Vibrionaceae>Vibrio>	1.28633
Bacteria>Proteobacteria>Gammaproteobacteria>Vibrionales>Vibrionaceae>unclassified_Vibrionaceae>uncultured_bacterium	1.28495
Bacteria>Actinobacteria>Actinobacteria>Actinobacteridae>Actinomycetales>Frankineae>Geodermatophilaceae>unclassified_Geodermatophilaceae>uncultured_bacterium	1.26894
Bacteria>Actinobacteria>Actinobacteria>Actinobacteridae>Actinomycetales>Propionibacterineae>Propionibacteriaceae>Propionibacterium>	1.26526
Bacteria>Firmicutes>Clostridia>Clostridiales>Clostridiales_Incertae_Sedis_XI>Parvimonas>uncultured_bacterium	1.26039
Bacteria>Actinobacteria>Actinobacteria>Actinobacteridae>Actinomycetales>Micrococcineae>Micrococcaceae>unclassified_Micrococcaceae>uncultured_actinobacterium	1.24872
Bacteria>Proteobacteria>Betaproteobacteria>Rhodocyclales>Rhodocyclaceae>Ferribacterium>uncultured_Dechloromonas_sp.	1.24685
Bacteria>Proteobacteria>Betaproteobacteria>Burkholderiales>Burkholderiaceae>Ralstonia>	1.24504
Bacteria>Proteobacteria>Betaproteobacteria>Burkholderiales>Comamonadaceae>Acidovorax>uncultured_bacterium	1.23846
Bacteria>Actinobacteria>Actinobacteria>Actinobacteridae>Actinomycetales>Propionibacterineae>Propionibacteriaceae>Propionibacterium>Propionibacterium_freudenreichii	1.23708
Bacteria>Firmicutes>Bacilli>Bacillales>Staphylococcaceae>Staphylococcus>Staphylococcus_haemolyticus	1.23079
Bacteria>Proteobacteria>Alphaproteobacteria>Sphingomonadales>Sphingomonadaceae>Sphingomonas>Sphingomonas_leidyi	1.22466
Bacteria>Firmicutes>Bacilli>Bacillales>Staphylococcaceae>Staphylococcus>Staphylococcus_sciuri	1.2202
Bacteria>Firmicutes>Clostridia>Clostridiales>Peptoniphilaceae>Peptoniphilus>uncultured_bacterium	1.21066
Bacteria>Proteobacteria>unclassified_Proteobacteria>	1.20727
Bacteria>Proteobacteria>Alphaproteobacteria>Caulobacterales>Caulobacteraceae>Brevundimonas>uncultured_Brevundimonas_sp.	1.2065
Bacteria>Proteobacteria>Gammaproteobacteria>Vibrionales>Vibrionaceae>unclassified_Vibrionaceae>Vibrio_sp.	1.20363
Bacteria>Proteobacteria>Gammaproteobacteria>Pseudomonadales>Moraxellaceae>Enhydrobacter>uncultured_Moraxellaceae_bacterium	1.1801
Bacteria>Firmicutes>Bacilli>Lactobacillales>Leuconostocaceae>Leuconostoc>uncultured_bacterium	1.17757
Bacteria>Proteobacteria>Betaproteobacteria>Burkholderiales>Burkholderiaceae>Ralstonia>Thiobacillus_aquaesulis	1.17661
Bacteria>Proteobacteria>Gammaproteobacteria>Vibrionales>Vibrionaceae>unclassified_Vibrionaceae>	1.16713
Bacteria>Proteobacteria>Gammaproteobacteria>Vibrionales>Vibrionaceae>Lucibacterium>uncultured_bacterium	1.1655
Bacteria>Proteobacteria>Alphaproteobacteria>Sphingomonadales>Sphingomonadaceae>Novosphingobium>uncultured_bacterium	1.16482
Bacteria>Proteobacteria>Betaproteobacteria>unclassified_Betaproteobacteria>uncultured_bacterium	1.15907
Bacteria>Proteobacteria>Betaproteobacteria>Burkholderiales>Oxalobacteraceae>Janthinobacterium>uncultured_bacterium	1.15055
Bacteria>Actinobacteria>Actinobacteria>Actinobacteridae>Actinomycetales>Frankineae>Geodermatophilaceae>Blastococcus>uncultured_bacterium	1.14468
Bacteria>unclassified_Bacteria>uncultured_Vibrionaceae_bacterium	1.14407
Bacteria>Proteobacteria>Gammaproteobacteria>Pseudomonadales>Moraxellaceae>Acinetobacter>uncultured_Acinetobacter_sp.	1.14057
Bacteria>Actinobacteria>Actinobacteria>Actinobacteridae>Actinomycetales>Corynebacterineae>Nocardiaceae>Millisia>uncultured_bacterium	1.13872
Bacteria>Actinobacteria>Actinobacteria>Actinobacteridae>Actinomycetales>Micrococcineae>Micrococcaceae>Nesterenkonia>uncultured_bacterium	1.13651
Bacteria>Firmicutes>Bacilli>Lactobacillales>Lactobacillaceae>Lactobacillus>uncultured_bacterium	1.13588
Bacteria>Proteobacteria>Gammaproteobacteria>Vibrionales>Vibrionaceae>Vibrio>bacterium	1.12653
Bacteria>Actinobacteria>Actinobacteria>Acidimicrobidae>Acidimicrobiales>Acidimicrobineae>Acidimicrobiaceae>Ilumatobacter>uncultured_bacterium	1.12477
Bacteria>Proteobacteria>Alphaproteobacteria>unclassified_Alphaproteobacteria>uncultured_alpha_proteobacterium	1.12379
Bacteria>Actinobacteria>Actinobacteria>Actinobacteridae>Actinomycetales>Corynebacterineae>Nocardiaceae>Rhodococcus>uncultured_bacterium	1.11813
Bacteria>Proteobacteria>Gammaproteobacteria>Pasteurellales>Pasteurellaceae>Haemophilus>uncultured_bacterium	1.10432
Bacteria>Proteobacteria>Gammaproteobacteria>Vibrionales>Vibrionaceae>Vibrio>Vibrio_sp.	1.10229
Bacteria>Firmicutes>unclassified_Firmicutes>uncultured_Eubacteriaceae_bacterium	1.09721
Bacteria>Proteobacteria>Alphaproteobacteria>Sphingomonadales>Sphingomonadaceae>Novosphingobium>Novosphingobium_aromaticivorans	1.09581
Bacteria>Proteobacteria>Alphaproteobacteria>Rhizobiales>Bradyrhizobiaceae>Afipia>uncultured_Afipia_sp.	1.09345
Bacteria>Proteobacteria>Alphaproteobacteria>Rhizobiales>Rhizobiaceae>Rhizobium>uncultured_bacterium	1.08742
Bacteria>Proteobacteria>Gammaproteobacteria>Alteromonadales>Pseudoalteromonadaceae>Pseudoalteromonas>uncultured_bacterium	1.07998
Bacteria>Firmicutes>Bacilli>unclassified_Bacilli>Bacillus_mycoides	1.07955
Bacteria>Proteobacteria>Alphaproteobacteria>Sphingomonadales>Sphingomonadaceae>Sphingomonas>alpha_proteobacterium	1.07672
Bacteria>Proteobacteria>Gammaproteobacteria>Vibrionales>Vibrionaceae>unclassified_Vibrionaceae>bacterium	1.07379
Bacteria>Proteobacteria>Betaproteobacteria>Burkholderiales>Comamonadaceae>Variovorax>uncultured_Comamonadaceae_bacterium	1.07309
Bacteria>Firmicutes>Bacilli>Bacillales>Staphylococcaceae>Staphylococcus>Staphylococcus_saprophyticus	1.06201
Bacteria>Deinococcus-Thermus>Deinococci>Deinococcales>Deinococcaceae>Deinococcus>Deinococcus_sp.	1.06034
Bacteria>Proteobacteria>Gammaproteobacteria>Vibrionales>Vibrionaceae>Vibrio>Vibrio_gigantis	1.05764
Bacteria>Firmicutes>Bacilli>Lactobacillales>unclassified_Lactobacillales>Streptococcus_sp.	1.05596
Bacteria>Actinobacteria>Actinobacteria>Actinobacteridae>Actinomycetales>Streptomycineae>Streptomycetaceae>Streptomyces>Streptomyces_sp.	1.05594
Bacteria>Proteobacteria>Gammaproteobacteria>Oceanospirillales>Oceanospirillaceae>Marinomonas>uncultured_bacterium	1.05439
Bacteria>Proteobacteria>Alphaproteobacteria>Sphingomonadales>Sphingomonadaceae>Sphingomonas>uncultured_bacterium	1.05253
Bacteria>Firmicutes>Bacilli>Lactobacillales>unclassified_Lactobacillales>uncultured_bacterium	1.04907
Bacteria>Proteobacteria>Alphaproteobacteria>Sphingomonadales>Sphingomonadaceae>Novosphingobium>Novosphingobium_sp.	1.04485
Bacteria>Proteobacteria>Alphaproteobacteria>Rhodospirillales>Reyranella>Enhydrobacter_aerosaccus	1.04394
Bacteria>unclassified_Bacteria>uncultured_rumen_bacterium	1.04095
Bacteria>Firmicutes>Bacilli>Lactobacillales>Enterococcaceae>Bavariicoccus>uncultured_bacterium	1.03887
Bacteria>Proteobacteria>Gammaproteobacteria>Vibrionales>Vibrionaceae>Vibrio>Vibrio_harveyi	1.03308
Bacteria>Proteobacteria>Betaproteobacteria>Burkholderiales>Comamonadaceae>Variovorax>uncultured_bacterium	1.03281
Bacteria>Proteobacteria>Alphaproteobacteria>Rhizobiales>Bradyrhizobiaceae>unclassified_Bradyrhizobiaceae>Afipia_sp.	1.03183
Bacteria>Actinobacteria>Actinobacteria>Actinobacteridae>Actinomycetales>Propionibacterineae>Propionibacteriaceae>Propionibacterium>uncultured_actinobacterium	1.0287
Bacteria>Proteobacteria>Alphaproteobacteria>Rhizobiales>Bradyrhizobiaceae>unclassified_Bradyrhizobiaceae>	1.02115
Bacteria>Firmicutes>Bacilli>Lactobacillales>unclassified_Lactobacillales>Enterococcaceae_bacterium	1.01929
Bacteria>Proteobacteria>Betaproteobacteria>Burkholderiales>Oxalobacteraceae>unclassified_Oxalobacteraceae>uncultured_Burkholderiales_bacterium	1.0151
Bacteria>Proteobacteria>Betaproteobacteria>Burkholderiales>Comamonadaceae>Variovorax>Variovorax_sp.	1.011
Bacteria>Proteobacteria>Gammaproteobacteria>Pseudomonadales>Moraxellaceae>Enhydrobacter>uncultured_Sphingomonadaceae_bacterium	1.00823
Bacteria>Proteobacteria>Gammaproteobacteria>Xanthomonadales>Xanthomonadaceae>Stenotrophomonas>	1.00279
Bacteria>Proteobacteria>Alphaproteobacteria>Rhodospirillales>Reyranella>uncultured_alpha_proteobacterium	1.00073

## Sheet: C. Suprafamily c4e4
Supplementary Table S2C. Operational taxonomic units (OTUs) with variable importance signification after component 1 (VIP>1) in c4c3 suprafamily. VIP value represents the minimum value responsible for the separation of samples in Figure 3C.
OTU	VIP
Bacteria>Firmicutes>Bacilli>Lactobacillales>Enterococcaceae>Bavariicoccus>uncultured_bacterium	2.63812
Bacteria>Firmicutes>unclassified_Firmicutes>uncultured_bacterium	2.55774
Bacteria>Firmicutes>Bacilli>Bacillales>Bacillaceae_1>unclassified_Bacillaceae_1>uncultured_bacterium	2.53325
Bacteria>Firmicutes>Bacilli>Bacillales>Staphylococcaceae>Staphylococcus>uncultured_Firmicutes_bacterium	2.30674
Bacteria>Firmicutes>unclassified_Firmicutes>uncultured_Firmicutes_bacterium	2.29671
Bacteria>Firmicutes>Bacilli>Bacillales>Listeriaceae>Listeria>	2.27622
Bacteria>Firmicutes>Bacilli>Lactobacillales>Carnobacteriaceae>Granulicatella>uncultured_bacterium	2.20047
Bacteria>Proteobacteria>unclassified_Proteobacteria>uncultured_gamma_proteobacterium	2.19185
Bacteria>unclassified_Bacteria>uncultured_bacterium	2.17972
Bacteria>Firmicutes>Bacilli>unclassified_Bacilli>uncultured_bacterium	2.17551
Bacteria>Proteobacteria>Gammaproteobacteria>Vibrionales>Vibrionaceae>Vibrio>Vibrio_rotiferianus	2.17418
Bacteria>Firmicutes>unclassified_Firmicutes>uncultured_Eubacteriaceae_bacterium	2.17067
Bacteria>Spirochaetes>Spirochaetia>Spirochaetales>Brevinemataceae>Brevinema>Brevinema_andersonii	2.10911
Bacteria>Proteobacteria>Gammaproteobacteria>Vibrionales>Vibrionaceae>Vibrio>uncultured_bacterium	2.07973
Bacteria>Proteobacteria>Alphaproteobacteria>Sphingomonadales>Sphingomonadaceae>Stakelama>Sphingobium_sp.	2.07259
Bacteria>Firmicutes>Clostridia>Clostridiales>Ruminococcaceae>Fastidiosipila>uncultured_bacterium	2.06894
Bacteria>Firmicutes>Bacilli>Lactobacillales>Enterococcaceae>Enterococcus>Enterococcus_casseliflavus	2.04308
Bacteria>Proteobacteria>Gammaproteobacteria>Pseudomonadales>Moraxellaceae>unclassified_Moraxellaceae>uncultured_bacterium	2.03916
Bacteria>Proteobacteria>Alphaproteobacteria>Rhizobiales>Phyllobacteriaceae>Mesorhizobium>Mesorhizobium_sp.	2.00078
Bacteria>Spirochaetes>Spirochaetia>Spirochaetales>Brevinemataceae>Brevinema>uncultured_bacterium	1.96987
Bacteria>Proteobacteria>Alphaproteobacteria>Rhizobiales>Phyllobacteriaceae>Mesorhizobium>uncultured_bacterium	1.96053
Bacteria>Proteobacteria>Alphaproteobacteria>unclassified_Alphaproteobacteria>uncultured_Hirschia_sp.	1.95436
Bacteria>Proteobacteria>Betaproteobacteria>Neisseriales>Neisseriaceae>unclassified_Neisseriaceae>uncultured_bacterium	1.95289
Bacteria>Proteobacteria>Gammaproteobacteria>Vibrionales>Vibrionaceae>Photobacterium>marine_bacterium	1.93079
Bacteria>Proteobacteria>Alphaproteobacteria>Rhizobiales>Phyllobacteriaceae>Mesorhizobium>uncultured_Mesorhizobium_sp.	1.92519
Bacteria>Firmicutes>Bacilli>Bacillales>unclassified_Bacillales>uncultured_bacterium	1.92373
Bacteria>Firmicutes>Bacilli>Bacillales>Planococcaceae>Solibacillus>Solibacillus_silvestris	1.87688
Bacteria>Firmicutes>Bacilli>Bacillales>Listeriaceae>Brochothrix>uncultured_Bacillus_sp.	1.84996
Bacteria>unclassified_Bacteria>uncultured_Vibrionaceae_bacterium	1.84885
Bacteria>Proteobacteria>Alphaproteobacteria>Sphingomonadales>Sphingomonadaceae>Hephaestia>	1.83544
Bacteria>Proteobacteria>Alphaproteobacteria>Rhizobiales>Rhizobiaceae>Rhizobium>uncultured_bacterium	1.83341
Bacteria>Proteobacteria>Alphaproteobacteria>unclassified_Alphaproteobacteria>	1.80088
Bacteria>Proteobacteria>Gammaproteobacteria>Vibrionales>Vibrionaceae>Photobacterium>Photobacterium_sanctipauli	1.78641
Bacteria>Actinobacteria>Actinobacteria>Actinobacteridae>Actinomycetales>Pseudonocardineae>Pseudonocardiaceae>Saccharopolyspora>Saccharopolyspora_sp.	1.76431
Bacteria>Firmicutes>Bacilli>Lactobacillales>Carnobacteriaceae>unclassified_Carnobacteriaceae>uncultured_bacterium	1.72602
Bacteria>Proteobacteria>Gammaproteobacteria>Chromatiales>unclassified_Chromatiales>uncultured_bacterium	1.71807
Bacteria>Proteobacteria>Alphaproteobacteria>Rhizobiales>unclassified_Rhizobiales>uncultured_bacterium	1.71783
Bacteria>Proteobacteria>Alphaproteobacteria>Sphingomonadales>Sphingomonadaceae>Sphingomonas>Sphingomonas_paucimobilis	1.71717
Bacteria>Proteobacteria>Gammaproteobacteria>Vibrionales>Vibrionaceae>Vibrio>bacterium	1.71548
Bacteria>unclassified_Bacteria>uncultured_actinobacterium	1.70906
Bacteria>Proteobacteria>Gammaproteobacteria>Pseudomonadales>unclassified_Pseudomonadales>uncultured_bacterium	1.70657
Bacteria>Proteobacteria>Alphaproteobacteria>Rhizobiales>Bradyrhizobiaceae>Bradyrhizobium>Bradyrhizobium_pachyrhizi	1.68271
Bacteria>Proteobacteria>Alphaproteobacteria>Rhizobiales>Phyllobacteriaceae>Mesorhizobium>Rhizobium_sp.	1.67046
Bacteria>Proteobacteria>Gammaproteobacteria>Vibrionales>Vibrionaceae>Salinivibrio>Salinivibrio_costicola	1.66917
Bacteria>Actinobacteria>Actinobacteria>Actinobacteridae>Actinomycetales>unclassified_Actinomycetales>uncultured_actinobacterium	1.6686
Bacteria>Firmicutes>Bacilli>Bacillales>Bacillales_Incertae_Sedis_XII>Exiguobacterium>uncultured_Firmicutes_bacterium	1.65532
Bacteria>Proteobacteria>Gammaproteobacteria>Vibrionales>Vibrionaceae>Photobacterium>Photobacterium_angustum	1.65454
Bacteria>Proteobacteria>Gammaproteobacteria>Vibrionales>Vibrionaceae>Vibrio>Vibrio_cholerae	1.64909
Bacteria>Actinobacteria>Actinobacteria>Actinobacteridae>Actinomycetales>Pseudonocardineae>Pseudonocardiaceae>Saccharopolyspora>uncultured_actinobacterium	1.64635
Bacteria>Proteobacteria>Gammaproteobacteria>Vibrionales>Vibrionaceae>Lucibacterium>uncultured_bacterium	1.64447
Bacteria>Actinobacteria>Actinobacteria>Actinobacteridae>Actinomycetales>Pseudonocardineae>Pseudonocardiaceae>Saccharopolyspora>uncultured_actinomycete	1.62812
Bacteria>Firmicutes>Bacilli>Bacillales>Staphylococcaceae>Staphylococcus>uncultured_bacterium	1.61979
Bacteria>Proteobacteria>Gammaproteobacteria>Vibrionales>Vibrionaceae>Vibrio>	1.61522
Bacteria>Proteobacteria>Gammaproteobacteria>Vibrionales>Vibrionaceae>unclassified_Vibrionaceae>	1.61308
Bacteria>Proteobacteria>Alphaproteobacteria>Rhizobiales>Phyllobacteriaceae>unclassified_Phyllobacteriaceae>uncultured_bacterium	1.61056
Bacteria>Firmicutes>Bacilli>Bacillales>Staphylococcaceae>Staphylococcus>Staphylococcus_saprophyticus	1.60295
Bacteria>Actinobacteria>Actinobacteria>Actinobacteridae>Actinomycetales>Pseudonocardineae>Pseudonocardiaceae>Saccharopolyspora>Saccharopolyspora_hirsuta	1.60038
Bacteria>Actinobacteria>Actinobacteria>Actinobacteridae>Actinomycetales>Pseudonocardineae>Pseudonocardiaceae>Saccharopolyspora>Saccharopolyspora_rectivirgula	1.59578
Bacteria>Proteobacteria>Alphaproteobacteria>Caulobacterales>Caulobacteraceae>Caulobacter>uncultured_bacterium	1.59553
Bacteria>Proteobacteria>Alphaproteobacteria>Rhizobiales>Phyllobacteriaceae>Mesorhizobium>	1.59224
Bacteria>Proteobacteria>Alphaproteobacteria>Rhizobiales>Phyllobacteriaceae>Mesorhizobium>uncultured_alpha_proteobacterium	1.58264
Bacteria>Proteobacteria>Alphaproteobacteria>Rhizobiales>Bradyrhizobiaceae>Bradyrhizobium>Bradyrhizobium_genosp.	1.58127
Bacteria>Actinobacteria>Actinobacteria>Actinobacteridae>Actinomycetales>Pseudonocardineae>Pseudonocardiaceae>Saccharopolyspora>Saccharopolyspora_gloriosae	1.58032
Bacteria>Proteobacteria>Gammaproteobacteria>Enterobacteriales>Enterobacteriaceae>Plesiomonas>uncultured_bacterium	1.57386
Bacteria>Actinobacteria>Actinobacteria>Actinobacteridae>Actinomycetales>Micrococcineae>Micrococcaceae>Arthrobacter>Arthrobacter_phenanthrenivorans	1.56523
Bacteria>Actinobacteria>Actinobacteria>Actinobacteridae>Actinomycetales>Pseudonocardineae>Pseudonocardiaceae>Saccharopolyspora>uncultured_bacterium	1.56245
Bacteria>Proteobacteria>Gammaproteobacteria>Vibrionales>Vibrionaceae>Vibrio>Vibrio_neocaledonicus	1.56168
Bacteria>Proteobacteria>Betaproteobacteria>Burkholderiales>Burkholderiaceae>Burkholderia>	1.55891
Bacteria>Firmicutes>Bacilli>Bacillales>Staphylococcaceae>Staphylococcus>Staphylococcus_chromogenes	1.55431
Bacteria>Actinobacteria>Actinobacteria>Actinobacteridae>Actinomycetales>Corynebacterineae>Corynebacteriaceae>Corynebacterium>uncultured_prokaryote	1.55287
Bacteria>Proteobacteria>Betaproteobacteria>Burkholderiales>Burkholderiaceae>unclassified_Burkholderiaceae>uncultured_bacterium	1.55247
Bacteria>Proteobacteria>Gammaproteobacteria>Vibrionales>Vibrionaceae>Photobacterium>Photobacterium_galatheae	1.55028
Bacteria>Spirochaetes>Spirochaetia>Spirochaetales>Brevinemataceae>Brevinema>uncultured_Spirochaeta_sp.	1.55018
Bacteria>Proteobacteria>Alphaproteobacteria>Rhizobiales>Phyllobacteriaceae>Mesorhizobium>Mesorhizobium_amorphae	1.54709
Bacteria>Proteobacteria>Alphaproteobacteria>Caulobacterales>Caulobacteraceae>Caulobacter>uncultured_alpha_proteobacterium	1.54671
Bacteria>Proteobacteria>Alphaproteobacteria>Caulobacterales>Caulobacteraceae>Caulobacter>Caulobacter_sp.	1.54252
Bacteria>Actinobacteria>Actinobacteria>Actinobacteridae>Actinomycetales>Propionibacterineae>Nocardioidaceae>Nocardioides>Nocardioides_sp.	1.53094
Bacteria>Proteobacteria>Gammaproteobacteria>Vibrionales>Vibrionaceae>unclassified_Vibrionaceae>uncultured_Vibrionaceae_bacterium	1.52986
Bacteria>Firmicutes>Erysipelotrichia>Erysipelotrichales>Erysipelotrichaceae>Turicibacter>uncultured_bacterium	1.52895
Bacteria>Proteobacteria>Gammaproteobacteria>Vibrionales>Vibrionaceae>unclassified_Vibrionaceae>uncultured_bacterium	1.52636
Bacteria>Actinobacteria>Actinobacteria>Actinobacteridae>Actinomycetales>Pseudonocardineae>Pseudonocardiaceae>unclassified_Pseudonocardiaceae>uncultured_bacterium	1.52004
Bacteria>Proteobacteria>Alphaproteobacteria>Caulobacterales>Caulobacteraceae>Caulobacter>Caulobacter_segnis	1.51814
Bacteria>Proteobacteria>Gammaproteobacteria>Vibrionales>Vibrionaceae>Vibrio>Vibrio_cyclitrophicus	1.4884
Bacteria>Actinobacteria>Actinobacteria>Actinobacteridae>Actinomycetales>Propionibacterineae>Propionibacteriaceae>Propionibacterium>	1.4811
Bacteria>Actinobacteria>Actinobacteria>Actinobacteridae>Actinomycetales>Propionibacterineae>Propionibacteriaceae>Friedmanniella>uncultured_bacterium	1.48083
Bacteria>Proteobacteria>Alphaproteobacteria>Rhizobiales>Methylobacteriaceae>Methylobacterium>uncultured_bacterium	1.48046
Bacteria>Proteobacteria>Betaproteobacteria>Burkholderiales>Burkholderiaceae>Limnobacter>uncultured_bacterium	1.47025
Bacteria>Proteobacteria>Gammaproteobacteria>Pseudomonadales>Pseudomonadaceae>Pseudomonas>Pseudomonas_luteola	1.46651
Bacteria>Actinobacteria>Actinobacteria>Actinobacteridae>Actinomycetales>Pseudonocardineae>Pseudonocardiaceae>Actinokineospora>Actinokineospora_sp.	1.45812
Bacteria>Firmicutes>Bacilli>Lactobacillales>Enterococcaceae>unclassified_Enterococcaceae>uncultured_bacterium	1.45611
Bacteria>Firmicutes>Bacilli>Bacillales>Listeriaceae>Brochothrix>uncultured_bacterium	1.45528
Bacteria>Proteobacteria>Alphaproteobacteria>Rhizobiales>Rhodobiaceae>Parvibaculum>uncultured_bacterium	1.45426
Bacteria>Proteobacteria>Alphaproteobacteria>Rhodobacterales>Rhodobacteraceae>Nautella>uncultured_Nautella_sp.	1.43584
Bacteria>Proteobacteria>Betaproteobacteria>Burkholderiales>Alcaligenaceae>unclassified_Alcaligenaceae>uncultured_bacterium	1.43398
Bacteria>Proteobacteria>Alphaproteobacteria>Rhizobiales>Phyllobacteriaceae>Mesorhizobium>Mesorhizobium_ciceri	1.42023
Bacteria>Proteobacteria>Alphaproteobacteria>Rhizobiales>Phyllobacteriaceae>Mesorhizobium>bacterium	1.40689
Bacteria>Firmicutes>Bacilli>Bacillales>Listeriaceae>Brochothrix>uncultured_Brochothrix_sp.	1.40662
Bacteria>Proteobacteria>Alphaproteobacteria>Rhizobiales>Phyllobacteriaceae>unclassified_Phyllobacteriaceae>uncultured_Mesorhizobium_sp.	1.40625
Bacteria>Firmicutes>Bacilli>Bacillales>Listeriaceae>Brochothrix>Brochothrix_thermosphacta	1.40238
Bacteria>Proteobacteria>Alphaproteobacteria>Rhizobiales>Brucellaceae>unclassified_Brucellaceae>Ochrobactrum_tritici	1.40129
Bacteria>Firmicutes>Bacilli>Bacillales>Listeriaceae>Brochothrix>Brochothrix_sp.	1.39971
Bacteria>Proteobacteria>Gammaproteobacteria>Vibrionales>Vibrionaceae>Vibrio>Vibrio_sp.	1.39135
Bacteria>Firmicutes>Bacilli>Lactobacillales>Streptococcaceae>Streptococcus>Streptococcus_parasanguinis	1.38895
Bacteria>Proteobacteria>Alphaproteobacteria>Caulobacterales>Caulobacteraceae>Caulobacter>Caulobacter_vibrioides	1.38016
Bacteria>Proteobacteria>Gammaproteobacteria>Vibrionales>Vibrionaceae>Lucibacterium>	1.37869
Bacteria>Proteobacteria>Gammaproteobacteria>Vibrionales>Vibrionaceae>Vibrio>Vibrio_ichthyoenteri	1.37535
Bacteria>Acidobacteria>Acidobacteria_Gp16>Gp16>uncultured_bacterium	1.36923
Bacteria>Proteobacteria>Alphaproteobacteria>Sphingomonadales>Sphingomonadaceae>Sphingomonas>Sphingomonas_asaccharolytica	1.36499
Bacteria>Actinobacteria>Actinobacteria>Actinobacteridae>Actinomycetales>Corynebacterineae>Corynebacteriaceae>Corynebacterium>uncultured_actinobacterium	1.36368
Bacteria>Firmicutes>Bacilli>Lactobacillales>Leuconostocaceae>Leuconostoc>uncultured_bacterium	1.36314
Bacteria>Proteobacteria>Alphaproteobacteria>Rhizobiales>Phyllobacteriaceae>Mesorhizobium>uncultured_Phyllobacteriaceae_bacterium	1.36159
Bacteria>Proteobacteria>Gammaproteobacteria>Pseudomonadales>Pseudomonadaceae>Pseudomonas>Pseudomonas_syringae	1.35391
Bacteria>Proteobacteria>Gammaproteobacteria>Alteromonadales>Alteromonadaceae>Alishewanella>bacterium	1.34454
Bacteria>Firmicutes>Bacilli>Bacillales>Staphylococcaceae>Staphylococcus>Staphylococcus_hyicus	1.3426
Bacteria>Actinobacteria>Actinobacteria>Actinobacteridae>Actinomycetales>Corynebacterineae>Nocardiaceae>Rhodococcus>Rhodococcus_fascians	1.34248
Bacteria>Firmicutes>Bacilli>Bacillales>Staphylococcaceae>Staphylococcus>Staphylococcus_nepalensis	1.34145
Bacteria>Firmicutes>Clostridia>Clostridiales>Clostridiales_Incertae_Sedis_XI>Finegoldia>uncultured_bacterium	1.33849
Bacteria>Proteobacteria>Betaproteobacteria>Burkholderiales>Comamonadaceae>Acidovorax>	1.33243
Bacteria>Actinobacteria>Actinobacteria>Actinobacteridae>Actinomycetales>Micrococcineae>Micrococcaceae>Zhihengliuella>Zhihengliuella_aestuarii	1.33158
Bacteria>Firmicutes>Bacilli>Bacillales>Staphylococcaceae>Staphylococcus>Staphylococcus_arlettae	1.3309
Bacteria>Proteobacteria>Alphaproteobacteria>Sphingomonadales>Sphingomonadaceae>Sphingobium>uncultured_bacterium	1.33039
Bacteria>Proteobacteria>Gammaproteobacteria>Vibrionales>Vibrionaceae>Vibrio>Vibrio_harveyi	1.32083
Bacteria>Actinobacteria>Actinobacteria>Actinobacteridae>Actinomycetales>Micrococcineae>Micrococcaceae>Rothia>uncultured_bacterium	1.32024
Bacteria>Proteobacteria>Gammaproteobacteria>Oceanospirillales>Halomonadaceae>unclassified_Halomonadaceae>Halomonas_sp.	1.31512
Bacteria>Proteobacteria>Alphaproteobacteria>Sphingomonadales>Sphingomonadaceae>Sphingomonas>	1.30884
Bacteria>Proteobacteria>Alphaproteobacteria>Rhizobiales>Methylobacteriaceae>Methylobacterium>Methylobacterium_sp.	1.30048
Bacteria>Proteobacteria>Gammaproteobacteria>Enterobacteriales>Enterobacteriaceae>Enterobacter>uncultured_bacterium	1.29742
Bacteria>Proteobacteria>Gammaproteobacteria>Pseudomonadales>Pseudomonadaceae>Pseudomonas>Pseudomonas_fluorescens	1.29636
Bacteria>Proteobacteria>Alphaproteobacteria>unclassified_Alphaproteobacteria>uncultured_Sphingomonas_sp.	1.29496
Bacteria>unclassified_Bacteria>uncultured_planctomycete	1.28683
Bacteria>Proteobacteria>Alphaproteobacteria>Rhizobiales>Bradyrhizobiaceae>Afipia>uncultured_alpha_proteobacterium	1.28085
Bacteria>Proteobacteria>Alphaproteobacteria>Rhizobiales>Rhodobiaceae>Methyloceanibacter>uncultured_bacterium	1.2794
Bacteria>Proteobacteria>Gammaproteobacteria>Vibrionales>Vibrionaceae>Grimontia>Grimontia_hollisae	1.2757
Bacteria>Proteobacteria>Gammaproteobacteria>Vibrionales>Vibrionaceae>Photobacterium>Photobacterium_leiognathi	1.27066
Bacteria>Proteobacteria>Gammaproteobacteria>Vibrionales>Vibrionaceae>Vibrio>Vibrio_sinaloensis	1.26747
Bacteria>Firmicutes>Bacilli>Bacillales>Staphylococcaceae>Staphylococcus>Staphylococcus_sciuri	1.26582
Bacteria>Proteobacteria>Gammaproteobacteria>Vibrionales>Vibrionaceae>Vibrio>Vibrio_alginolyticus	1.26335
Bacteria>Proteobacteria>Alphaproteobacteria>Sphingomonadales>Sphingomonadaceae>Sphingomonas>Sphingomonas_leidyi	1.26231
Bacteria>Proteobacteria>Alphaproteobacteria>Rhizobiales>Phyllobacteriaceae>Mesorhizobium>uncultured_proteobacterium	1.25299
Bacteria>Proteobacteria>Betaproteobacteria>Burkholderiales>Oxalobacteraceae>Massilia>uncultured_bacterium	1.25027
Bacteria>Proteobacteria>Gammaproteobacteria>Vibrionales>Vibrionaceae>Vibrio>Vibrio_gigantis	1.24934
Bacteria>Actinobacteria>Actinobacteria>Actinobacteridae>Actinomycetales>Micrococcineae>Micrococcaceae>Renibacterium>Renibacterium_salmoninarum	1.24815
Bacteria>Actinobacteria>Actinobacteria>Actinobacteridae>Actinomycetales>Corynebacterineae>Nocardiaceae>Rhodococcus>Rhodococcus_qingshengii	1.24522
Bacteria>Actinobacteria>Actinobacteria>Actinobacteridae>Actinomycetales>Propionibacterineae>Nocardioidaceae>Marmoricola>uncultured_bacterium	1.24422
Bacteria>Proteobacteria>Alphaproteobacteria>Rhizobiales>Bradyrhizobiaceae>Afipia>Afipia_sp.	1.24321
Bacteria>Proteobacteria>Betaproteobacteria>Neisseriales>Neisseriaceae>Aquitalea>uncultured_bacterium	1.24227
Bacteria>Proteobacteria>Alphaproteobacteria>Rhizobiales>Bradyrhizobiaceae>unclassified_Bradyrhizobiaceae>Afipia_sp.	1.23535
Bacteria>Proteobacteria>Betaproteobacteria>Burkholderiales>Burkholderiaceae>Cupriavidus>	1.23068
Bacteria>Proteobacteria>Alphaproteobacteria>Rhizobiales>Phyllobacteriaceae>Mesorhizobium>Mesorhizobium_loti	1.22807
Bacteria>Proteobacteria>Betaproteobacteria>Burkholderiales>Burkholderiaceae>Cupriavidus>uncultured_bacterium	1.22424
Bacteria>Proteobacteria>unclassified_Proteobacteria>uncultured_soil_bacterium	1.21915
Bacteria>Actinobacteria>Actinobacteria>Actinobacteridae>Actinomycetales>unclassified_Actinomycetales>uncultured_Cellulomonadaceae_bacterium	1.21579
Bacteria>Proteobacteria>Alphaproteobacteria>Rhizobiales>Rhodobiaceae>unclassified_Rhodobiaceae>uncultured_proteobacterium	1.21486
Bacteria>Proteobacteria>Alphaproteobacteria>Rhizobiales>Xanthobacteraceae>Pseudolabrys>uncultured_Pseudolabrys_sp.	1.2131
Bacteria>Proteobacteria>Gammaproteobacteria>Vibrionales>Vibrionaceae>Vibrio>Vibrio_anguillarum	1.21294
Bacteria>Proteobacteria>Gammaproteobacteria>Vibrionales>Vibrionaceae>unclassified_Vibrionaceae>bacterium	1.2114
Bacteria>Proteobacteria>Gammaproteobacteria>Pseudomonadales>Pseudomonadaceae>Pseudomonas>Pseudomonas_sp.	1.20959
Bacteria>Actinobacteria>Actinobacteria>Actinobacteridae>Actinomycetales>Micrococcineae>Micrococcaceae>Arthrobacter>Arthrobacter_humicola	1.20898
Bacteria>Actinobacteria>Actinobacteria>Actinobacteridae>Actinomycetales>Micrococcineae>Micrococcaceae>Zhihengliuella>Zhihengliuella_flava	1.20715
Bacteria>Actinobacteria>Actinobacteria>Actinobacteridae>Actinomycetales>Propionibacterineae>Nocardioidaceae>Nocardioides>uncultured_bacterium	1.201
Bacteria>Actinobacteria>Actinobacteria>Actinobacteridae>Actinomycetales>Micrococcineae>Micrococcaceae>Zhihengliuella>Zhihengliuella_sp.	1.19556
Bacteria>Proteobacteria>Gammaproteobacteria>Vibrionales>Vibrionaceae>Vibrio>uncultured_marine_bacterium	1.18027
Bacteria>Proteobacteria>Alphaproteobacteria>Sphingomonadales>Sphingomonadaceae>Sphingomonas>uncultured_eubacterium	1.17928
Bacteria>Actinobacteria>Actinobacteria>Actinobacteridae>Actinomycetales>Micrococcineae>Micrococcaceae>Arthrobacter>Streptomyces_lavendulae	1.17483
Bacteria>Firmicutes>Bacilli>Bacillales>unclassified_Bacillales>uncultured_Alicyclobacillaceae_bacterium	1.17192
Bacteria>Proteobacteria>Gammaproteobacteria>Xanthomonadales>Xanthomonadaceae>Rudaea>uncultured_gamma_proteobacterium	1.16976
Bacteria>Deinococcus-Thermus>Deinococci>Deinococcales>Deinococcaceae>Deinococcus>uncultured_Deinococcus_sp.	1.16843
Bacteria>Proteobacteria>Alphaproteobacteria>Rhizobiales>unclassified_Rhizobiales>uncultured_Methylocystaceae_bacterium	1.1654
Bacteria>Firmicutes>Bacilli>Bacillales>Bacillaceae_1>Bacillus>uncultured_bacterium	1.16326
Bacteria>Proteobacteria>Gammaproteobacteria>unclassified_Gammaproteobacteria>uncultured_bacterium	1.16296
Bacteria>Proteobacteria>Betaproteobacteria>Burkholderiales>Burkholderiaceae>Ralstonia>uncultured_Mycoplasmatales_bacterium	1.15418
Bacteria>Proteobacteria>Alphaproteobacteria>Rhizobiales>Phyllobacteriaceae>Mesorhizobium>Mesorhizobium_mediterraneum	1.15215
Bacteria>Proteobacteria>Gammaproteobacteria>Pseudomonadales>Moraxellaceae>Enhydrobacter>uncultured_bacterium	1.1513
Bacteria>Firmicutes>Bacilli>Bacillales>Staphylococcaceae>Staphylococcus>Staphylococcus_haemolyticus	1.14421
Bacteria>Actinobacteria>Actinobacteria>Actinobacteridae>Actinomycetales>Corynebacterineae>Corynebacteriaceae>Corynebacterium>uncultured_bacterium	1.14207
Bacteria>Proteobacteria>Gammaproteobacteria>Xanthomonadales>Xanthomonadaceae>Rudaea>Gynumella_flava	1.14156
Bacteria>Proteobacteria>Gammaproteobacteria>Pseudomonadales>Pseudomonadaceae>Pseudomonas>Pseudomonas_stutzeri	1.1409
Bacteria>Proteobacteria>Gammaproteobacteria>Vibrionales>Vibrionaceae>Lucibacterium>Vibrio_sp.	1.14044
Bacteria>Firmicutes>Bacilli>Bacillales>Bacillales_Incertae_Sedis_XI>Gemella>uncultured_bacterium	1.13669
Bacteria>Proteobacteria>Gammaproteobacteria>Pseudomonadales>unclassified_Pseudomonadales>uncultured_Pseudomonadales_bacterium	1.13223
Bacteria>Proteobacteria>Gammaproteobacteria>Vibrionales>Vibrionaceae>Vibrio>Vibrio_mediterranei	1.1321
Bacteria>Proteobacteria>Gammaproteobacteria>Enterobacteriales>Enterobacteriaceae>Escherichia/Shigella>Escherichia_coli	1.13048
Bacteria>Proteobacteria>Gammaproteobacteria>Pseudomonadales>Moraxellaceae>Paraperlucidibaca>uncultured_bacterium	1.12977
Bacteria>Proteobacteria>Gammaproteobacteria>Pseudomonadales>Pseudomonadaceae>Pseudomonas>Pseudomonas_migulae	1.1222
Bacteria>Proteobacteria>Gammaproteobacteria>Alteromonadales>Alteromonadaceae>Alishewanella>Alishewanella_agri	1.12057
Bacteria>Firmicutes>Clostridia>Clostridiales>Clostridiales_Incertae_Sedis_XI>Anaerococcus>Anaerococcus_hydrogenalis	1.11966
Bacteria>Proteobacteria>Gammaproteobacteria>Pseudomonadales>Pseudomonadaceae>Pseudomonas>Pseudomonas_poae	1.11708
Bacteria>Firmicutes>Bacilli>Bacillales>Bacillaceae_1>Bacillus>Bacillus_sp.	1.11466
Bacteria>Actinobacteria>Actinobacteria>Actinobacteridae>Actinomycetales>Micrococcineae>Micrococcaceae>Zhihengliuella>Zhihengliuella_alba	1.11242
Bacteria>Proteobacteria>Gammaproteobacteria>Enterobacteriales>Enterobacteriaceae>Klebsiella>Klebsiella_sp.	1.11204
Bacteria>Proteobacteria>Alphaproteobacteria>Rhodobacterales>Rhodobacteraceae>Rubellimicrobium>uncultured_bacterium	1.10909
Bacteria>Proteobacteria>Gammaproteobacteria>Pseudomonadales>Moraxellaceae>Acinetobacter>	1.10848
Bacteria>Proteobacteria>Gammaproteobacteria>Vibrionales>Vibrionaceae>Photobacterium>uncultured_marine_microorganism	1.10765
Bacteria>Proteobacteria>Gammaproteobacteria>Oceanospirillales>Halomonadaceae>unclassified_Halomonadaceae>uncultured_bacterium	1.10271
Bacteria>Proteobacteria>Gammaproteobacteria>Vibrionales>Vibrionaceae>Vibrio>Vibrio_coralliilyticus	1.10242
Bacteria>Proteobacteria>Alphaproteobacteria>Caulobacterales>Caulobacteraceae>Caulobacter>uncultured_Rhizobium_sp.	1.09204
Bacteria>Firmicutes>Bacilli>Bacillales>Bacillaceae_1>Bacillus>Bacillus_cytotoxicus	1.08983
Bacteria>Proteobacteria>Gammaproteobacteria>Vibrionales>Vibrionaceae>unclassified_Vibrionaceae>Vibrio_sp.	1.08632
Bacteria>Proteobacteria>Betaproteobacteria>unclassified_Betaproteobacteria>uncultured_bacterium	1.08132
Bacteria>Proteobacteria>Gammaproteobacteria>Pseudomonadales>Moraxellaceae>Enhydrobacter>uncultured_Moraxella_sp.	1.08098
Bacteria>Proteobacteria>Gammaproteobacteria>Enterobacteriales>Enterobacteriaceae>Klebsiella>uncultured_bacterium	1.07871
Bacteria>Firmicutes>Bacilli>Lactobacillales>Carnobacteriaceae>Atopococcus>uncultured_bacterium	1.0775
Bacteria>Proteobacteria>Alphaproteobacteria>Rhizobiales>Bradyrhizobiaceae>Bradyrhizobium>	1.07606
Bacteria>Proteobacteria>Gammaproteobacteria>Pseudomonadales>Moraxellaceae>Acinetobacter>uncultured_bacterium	1.07423
Bacteria>Proteobacteria>Betaproteobacteria>Rhodocyclales>Rhodocyclaceae>unclassified_Rhodocyclaceae>uncultured_bacterium	1.07271
Bacteria>Proteobacteria>Gammaproteobacteria>Pseudomonadales>Pseudomonadaceae>Pseudomonas>Pseudomonas_putida	1.06996
Bacteria>Acidobacteria>Acidobacteria_Gp4>Aridibacter>uncultured_bacterium	1.06778
Bacteria>Proteobacteria>Alphaproteobacteria>Rhizobiales>Bradyrhizobiaceae>Afipia>uncultured_Bradyrhizobiaceae_bacterium	1.06601
Bacteria>Actinobacteria>Actinobacteria>Actinobacteridae>Actinomycetales>Propionibacterineae>Propionibacteriaceae>Propionibacterium>Propionibacterium_acnes	1.06204
Bacteria>Deinococcus-Thermus>Deinococci>Deinococcales>Deinococcaceae>Deinococcus>uncultured_bacterium	1.06045
Bacteria>Chloroflexi>Thermomicrobia>Sphaerobacteridae>Sphaerobacterales>Sphaerobacterineae>Sphaerobacteraceae>unclassified_Sphaerobacteraceae>uncultured_bacterium	1.05356
Bacteria>Bacteroidetes>Flavobacteriia>Flavobacteriales>Flavobacteriaceae>Elizabethkingia>Elizabethkingia_anophelis	1.05302
Bacteria>Proteobacteria>Alphaproteobacteria>Rhizobiales>Bradyrhizobiaceae>Nitrobacter>Nitrobacter_sp.	1.04491
Bacteria>Firmicutes>Bacilli>Lactobacillales>Leuconostocaceae>Leuconostoc>	1.0444
Bacteria>Firmicutes>Bacilli>Bacillales>Staphylococcaceae>Staphylococcus>Staphylococcus_pasteuri	1.04096
Bacteria>Proteobacteria>Gammaproteobacteria>Vibrionales>Vibrionaceae>Photobacterium>Photobacterium_swingsii	1.0382
Bacteria>Proteobacteria>Alphaproteobacteria>Caulobacterales>Caulobacteraceae>Phenylobacterium>uncultured_bacterium	1.03677
Bacteria>Proteobacteria>Alphaproteobacteria>Rhizobiales>Bradyrhizobiaceae>Bradyrhizobium>Bradyrhizobium_elkanii	1.03436
Bacteria>Proteobacteria>Alphaproteobacteria>Rhizobiales>Bradyrhizobiaceae>Bradyrhizobium>Bradyrhizobium_japonicum	1.03243
Bacteria>Proteobacteria>Betaproteobacteria>Burkholderiales>Burkholderiaceae>Ralstonia>Cupriavidus_sp.	1.03211
Bacteria>Proteobacteria>Alphaproteobacteria>Sphingomonadales>unclassified_Sphingomonadales>uncultured_bacterium	1.02911
Bacteria>Firmicutes>Bacilli>Bacillales>Staphylococcaceae>Staphylococcus>Staphylococcus_equorum	1.02552
Bacteria>Proteobacteria>Gammaproteobacteria>Vibrionales>Vibrionaceae>Photobacterium>Photobacterium_damselae	1.02218
Bacteria>Proteobacteria>Gammaproteobacteria>Vibrionales>Vibrionaceae>unclassified_Vibrionaceae>Vibrio_alginolyticus	1.02119
Bacteria>Proteobacteria>Gammaproteobacteria>Vibrionales>Vibrionaceae>Photobacterium>Photobacterium_mandapamensis	1.02083
Bacteria>Firmicutes>Bacilli>Bacillales>unclassified_Bacillales>uncultured_Bacillus_sp.	1.01995
Bacteria>Proteobacteria>Gammaproteobacteria>Vibrionales>Vibrionaceae>Photobacterium>uncultured_bacterium	1.01919
Bacteria>Proteobacteria>Betaproteobacteria>Burkholderiales>Comamonadaceae>unclassified_Comamonadaceae>uncultured_Hydrogenophaga_sp.	1.01576
Bacteria>Bacteroidetes>Flavobacteriia>Flavobacteriales>Flavobacteriaceae>Elizabethkingia>uncultured_Elizabethkingia_sp.	1.01174
Bacteria>Actinobacteria>Actinobacteria>Actinobacteridae>Actinomycetales>Micrococcineae>Micrococcaceae>Nesterenkonia>uncultured_bacterium	1.00768
Bacteria>Firmicutes>Bacilli>Bacillales>Thermoactinomycetaceae_2>Planifilum>uncultured_bacterium	1.00767
Bacteria>Firmicutes>Bacilli>Bacillales>Bacillaceae_1>Bacillus>Bacillus_licheniformis	1.00004
