# Supplementary material for: Genetic selection for growth drives differences in intestinal microbiota composition and parasite disease resistance in gilthead sea bream
Source: Microbiome. 2020 Nov 23;8:168. doi: 10.1186/s40168-020-00922-w (PMC7686744; doi:10.1186/s40168-020-00922-w)
Supplement: Supplementary file 7 — Additional file 6: Table S3. Piphillin inferred KEGG pathways significantly different (Padj < 0.05) between diet groups within each group of families (A: fast-growth suprafamily e5e6; B: intermediate-growth family c2c7; C: slow-growth suprafamily c4e4). log2fc indicates the log2 fold change. SEfc is the standard error of the calculated fold change. Red and green indicate up- and down-regulated pathways in D2 relative to D1, respectively. [file 40168_2020_922_MOESM6_ESM.xlsx]

## Sheet: A. Suprafamily e5e6
Supplementary Table S3A. Piphillin inferred KEGG pathways significantly different (Padj < 0.05) between D2 and D1 in suprafamily e5e6. log2fc indicates the log2 fold change. SEfc is the standard error of the calculated fold change. Red and green indicate up- and down-regulated pathways in D2 relative to D1, respectively.
Class		Pathway	log2fc	lfcSE	Padj
Cellular Processes	Cell growth and death	Cell cycle - Caulobacter	0.284325	0.113567	0.0355019
Environmental Information Processing	Membrane transport	Phosphotransferase system (PTS)	-1.82765	0.441718	0.000427665
Human Diseases	Drug resistance: Antimicrobial	Vancomycin resistance	-0.553883	0.15301	0.00220791
Human Diseases	Infectious diseases: Bacterial	Epithelial cell signaling in Helicobacter pylori infection	-0.968723	0.235089	0.000427665
Human Diseases	Infectious diseases: Bacterial	Salmonella infection	-1.82575	0.437318	0.000401785
Human Diseases	Infectious diseases: Bacterial	Bacterial invasion of epithelial cells	-8.07961	1.44408	6.86772e-07
Human Diseases	Infectious diseases: Bacterial	Staphylococcus aureus infection	-10.5285	1.46911	3.10951e-11
Metabolism	Amino acid metabolism	Phenylalanine metabolism	0.533977	0.177939	0.011235
Metabolism	Amino acid metabolism	Alanine, aspartate and glutamate metabolism	-0.2268	0.0557703	0.00049982
Metabolism	Amino acid metabolism	Arginine biosynthesis	-0.22959	0.0608847	0.00135391
Metabolism	Amino acid metabolism	Cysteine and methionine metabolism	-0.242246	0.0695377	0.0033021
Metabolism	Amino acid metabolism	Histidine metabolism	-0.257194	0.072174	0.00257116
Metabolism	Amino acid metabolism	Lysine biosynthesis	-0.467825	0.119283	0.000801771
Metabolism	Biosynthesis of other secondary metabolites	Caffeine metabolism	3.79914	1.26825	0.011235
Metabolism	Biosynthesis of other secondary metabolites	Flavone and flavonol biosynthesis	3.79914	1.26825	0.011235
Metabolism	Biosynthesis of other secondary metabolites	Tropane, piperidine and pyridine alkaloid biosynthesis	0.310447	0.0974208	0.00727354
Metabolism	Biosynthesis of other secondary metabolites	Monobactam biosynthesis	-0.197165	0.068676	0.0148483
Metabolism	Biosynthesis of other secondary metabolites	Glucosinolate biosynthesis	-0.481609	0.165053	0.0132973
Metabolism	Biosynthesis of other secondary metabolites	Carbapenem biosynthesis	-0.686692	0.220335	0.0087761
Metabolism	Biosynthesis of other secondary metabolites	Biosynthesis of secondary metabolites - unclassified	-0.844174	0.351597	0.0462754
Metabolism	Biosynthesis of other secondary metabolites	Betalain biosynthesis	-2.57957	0.919523	0.0175617
Metabolism	Biosynthesis of other secondary metabolites	Neomycin, kanamycin and gentamicin biosynthesis	-4.05599	0.727082	6.86772e-07
Metabolism	Biosynthesis of other secondary metabolites	Staurosporine biosynthesis	-5.67712	1.46068	0.000871723
Metabolism	Carbohydrate metabolism	C5-Branched dibasic acid metabolism	-0.182199	0.0511963	0.00257116
Metabolism	Carbohydrate metabolism	Citrate cycle (TCA cycle)	-0.339335	0.118752	0.0152952
Metabolism	Glycan biosynthesis and metabolism	Various types of N-glycan biosynthesis	3.79914	1.26825	0.011235
Metabolism	Glycan biosynthesis and metabolism	Glycosphingolipid biosynthesis - globo and isoglobo series	3.79914	1.26825	0.011235
Metabolism	Glycan biosynthesis and metabolism	Glycosphingolipid biosynthesis - ganglio series	3.79914	1.26825	0.011235
Metabolism	Glycan biosynthesis and metabolism	Peptidoglycan biosynthesis	-0.399983	0.146936	0.0208576
Metabolism	Glycan biosynthesis and metabolism	Lipoarabinomannan (LAM) biosynthesis	-1.80133	0.668483	0.0219524
Metabolism	Glycan biosynthesis and metabolism	Arabinogalactan biosynthesis - Mycobacterium	-11.8191	1.34236	1.85594e-16
Metabolism	Lipid metabolism	Biosynthesis of unsaturated fatty acids	-0.173998	0.0707364	0.0397381
Metabolism	Lipid metabolism	Glycerophospholipid metabolism	-0.270783	0.0825904	0.00618707
Metabolism	Lipid metabolism	Glycerolipid metabolism	-0.652996	0.157443	0.000427665
Metabolism	Lipid metabolism	Ether lipid metabolism	-0.90708	0.328869	0.0191267
Metabolism	Lipid metabolism	alpha-Linolenic acid metabolism	-2.95281	1.17163	0.0342142
Metabolism	Metabolism of cofactors and vitamins	Nicotinate and nicotinamide metabolism	-0.236824	0.0722698	0.00618707
Metabolism	Metabolism of cofactors and vitamins	Folate biosynthesis	-0.354843	0.0875538	0.000511392
Metabolism	Metabolism of cofactors and vitamins	One carbon pool by folate	-0.379337	0.109522	0.00342868
Metabolism	Metabolism of cofactors and vitamins	Lipoic acid metabolism	-0.487446	0.154677	0.00806806
Metabolism	Metabolism of cofactors and vitamins	Riboflavin metabolism	-0.506236	0.128305	0.000776896
Metabolism	Metabolism of cofactors and vitamins	Thiamine metabolism	-0.570563	0.112658	1.05315e-05
Metabolism	Metabolism of other amino acids	Taurine and hypotaurine metabolism	0.230309	0.0862683	0.0231038
Metabolism	Metabolism of other amino acids	D-Glutamine and D-glutamate metabolism	-0.116512	0.0448758	0.027777
Metabolism	Metabolism of terpenoids and polyketides	Biosynthesis of ansamycins	0.419993	0.134088	0.00846475
Metabolism	Metabolism of terpenoids and polyketides	Terpenoid backbone biosynthesis	-0.246347	0.0888583	0.0185336
Metabolism	Metabolism of terpenoids and polyketides	Zeatin biosynthesis	-0.567643	0.190343	0.0114066
Metabolism	Metabolism of terpenoids and polyketides	Nonribosomal peptide structures	-9.76226	1.46133	8.43119e-10
Metabolism	Nucleotide metabolism	Purine metabolism	-0.326188	0.100164	0.00651376
Metabolism	Nucleotide metabolism	Pyrimidine metabolism	-0.558592	0.142103	0.000798378
Metabolism	Xenobiotics biodegradation and metabolism	Chlorocyclohexane and chlorobenzene degradation	0.629624	0.184899	0.00406705
Metabolism	Xenobiotics biodegradation and metabolism	Styrene degradation	0.616027	0.236652	0.0275217
Metabolism	Xenobiotics biodegradation and metabolism	Steroid degradation	-2.1134	0.685571	0.00967574
Organismal Systems	Digestive system	Bile secretion	3.79914	1.26825	0.011235
Organismal Systems	Digestive system	Cholesterol metabolism	-3.39296	0.937704	0.00220791
Organismal Systems	Digestive system	Carbohydrate digestion and absorption	-5.67712	1.46068	0.000871723
Organismal Systems	Digestive system	Mineral absorption	-7.07072	1.43729	2.0466e-05
Organismal Systems	Immune system	NOD-like receptor signaling pathway	-0.677959	0.25165	0.0219524
Organismal Systems	Immune system	RIG-I-like receptor signaling pathway	-11.9265	1.3135	3.07411e-17

## Sheet: B. Family c2c7
Supplementary Table S3B. Piphillin inferred KEGG pathways significantly different (Padj < 0.05) between D2 and D1 in family c2c7. log2fc indicates the log2 fold change. SEfc is the standard error of the calculated fold change. Red and green indicate up- and down-regulated pathways in D2 relative to D1, respectively.
Class		Pathway	log2fc	lfcSE	Padj
Cellular Processes	Cell growth and death	Cell cycle - Caulobacter	0.425997	0.144106	0.00986462
Cellular Processes	Cell growth and death	Necroptosis	0.393009	0.0854027	5.42513e-05
Cellular Processes	Cell growth and death	Apoptosis	-0.390961	0.127054	0.00726445
Cellular Processes	Cell growth and death	Ferroptosis	-0.526976	0.164016	0.00499228
Cellular Processes	Cellular community - prokaryotes	Biofilm formation - Vibrio cholerae	0.16484	0.0687764	0.0362628
Cellular Processes	Cellular community - prokaryotes	Biofilm formation - Escherichia coli	-0.472742	0.186882	0.0268942
Cellular Processes	Cellular community - prokaryotes	Quorum sensing	-0.534395	0.211533	0.0269282
Cellular Processes	Cellular community - prokaryotes	Biofilm formation - Pseudomonas aeruginosa	-0.773607	0.27706	0.0138248
Environmental Information Processing	Membrane transport	ABC transporters	-0.553568	0.195925	0.013136
Human Diseases	Drug resistance: Antimicrobial	beta-Lactam resistance	0.495243	0.0964753	5.06939e-06
Human Diseases	Drug resistance: Antimicrobial	Vancomycin resistance	0.440648	0.110709	0.000516327
Human Diseases	Drug resistance: Antimicrobial	Cationic antimicrobial peptide (CAMP) resistance	0.301535	0.107557	0.0137219
Human Diseases	Infectious diseases: Bacterial	Bacterial invasion of epithelial cells	11.1368	1.46339	7.79471e-12
Human Diseases	Infectious diseases: Bacterial	Legionellosis	-0.151298	0.0521944	0.0114814
Human Diseases	Infectious diseases: Bacterial	Salmonella infection	-0.26753	0.108291	0.0303258
Human Diseases	Infectious diseases: Bacterial	Tuberculosis	-0.347427	0.0682523	5.99232e-06
Human Diseases	Infectious diseases: Bacterial	Epithelial cell signaling in Helicobacter pylori infection	-0.700136	0.236072	0.00977825
Metabolism	Amino acid metabolism	Cysteine and methionine metabolism	0.257542	0.0577025	9.2013e-05
Metabolism	Amino acid metabolism	Alanine, aspartate and glutamate metabolism	0.188946	0.06467	0.0107844
Metabolism	Amino acid metabolism	Glycine, serine and threonine metabolism	0.173654	0.0667192	0.0225269
Metabolism	Amino acid metabolism	Arginine and proline metabolism	0.152954	0.039811	0.000787394
Metabolism	Amino acid metabolism	Histidine metabolism	-0.186395	0.0701449	0.0198674
Metabolism	Amino acid metabolism	Lysine degradation	-0.270132	0.0748675	0.001542
Metabolism	Amino acid metabolism	Phenylalanine metabolism	-0.425133	0.107707	0.000578047
Metabolism	Amino acid metabolism	Tyrosine metabolism	-0.520684	0.116616	9.2013e-05
Metabolism	Biosynthesis of other secondary metabolites	Caffeine metabolism	11.8338	1.91014	2.64282e-08
Metabolism	Biosynthesis of other secondary metabolites	Phenylpropanoid biosynthesis	0.886573	0.306663	0.0116418
Metabolism	Biosynthesis of other secondary metabolites	Penicillin and cephalosporin biosynthesis	0.840073	0.234126	0.0016366
Metabolism	Biosynthesis of other secondary metabolites	Glucosinolate biosynthesis	-0.300551	0.0877175	0.0027674
Metabolism	Biosynthesis of other secondary metabolites	Biosynthesis of secondary metabolites - unclassified	-0.654605	0.240375	0.0167477
Metabolism	Carbohydrate metabolism	Starch and sucrose metabolism	0.573037	0.172458	0.00357776
Metabolism	Carbohydrate metabolism	Fructose and mannose metabolism	0.551278	0.134507	0.000359098
Metabolism	Carbohydrate metabolism	Amino sugar and nucleotide sugar metabolism	0.38163	0.101642	0.00105262
Metabolism	Carbohydrate metabolism	Glyoxylate and dicarboxylate metabolism	-0.15457	0.0386874	0.000511379
Metabolism	Carbohydrate metabolism	Propanoate metabolism	-0.252496	0.0525559	2.23181e-05
Metabolism	Carbohydrate metabolism	Butanoate metabolism	-0.26093	0.0462226	5.88232e-07
Metabolism	Carbohydrate metabolism	Ascorbate and aldarate metabolism	-0.813113	0.201669	0.000450481
Metabolism	Energy metabolism	Carbon fixation in photosynthetic organisms	0.358442	0.105662	0.00294772
Metabolism	Energy metabolism	Methane metabolism	-0.19106	0.0561769	0.00294772
Metabolism	Energy metabolism	Sulfur metabolism	-0.300768	0.0969296	0.00691212
Metabolism	Energy metabolism	Nitrogen metabolism	-0.52239	0.134704	0.000714449
Metabolism	Glycan biosynthesis and metabolism	Arabinogalactan biosynthesis - Mycobacterium	6.82372	1.53677	9.84698e-05
Metabolism	Glycan biosynthesis and metabolism	N-Glycan biosynthesis	1.73695	0.655499	0.0199593
Metabolism	Glycan biosynthesis and metabolism	Various types of N-glycan biosynthesis	1.6409	0.664347	0.0303258
Metabolism	Glycan biosynthesis and metabolism	Glycosphingolipid biosynthesis - ganglio series	1.6409	0.664347	0.0303258
Metabolism	Glycan biosynthesis and metabolism	Other glycan degradation	1.60483	0.623687	0.0239363
Metabolism	Glycan biosynthesis and metabolism	Glycosaminoglycan degradation	0.618535	0.157004	0.000581518
Metabolism	Glycan biosynthesis and metabolism	Peptidoglycan biosynthesis	0.401397	0.112301	0.00169633
Metabolism	Lipid metabolism	Secondary bile acid biosynthesis	7.42551	1.32981	7.44769e-07
Metabolism	Lipid metabolism	Primary bile acid biosynthesis	1.65616	0.659594	0.0279046
Metabolism	Lipid metabolism	Synthesis and degradation of ketone bodies	-0.170154	0.060944	0.0138248
Metabolism	Lipid metabolism	Fatty acid degradation	-0.266124	0.073397	0.00146597
Metabolism	Metabolism of cofactors and vitamins	Retinol metabolism	0.662804	0.198278	0.0033767
Metabolism	Metabolism of cofactors and vitamins	Riboflavin metabolism	0.477579	0.119955	0.000516327
Metabolism	Metabolism of cofactors and vitamins	Lipoic acid metabolism	0.311639	0.137356	0.048782
Metabolism	Metabolism of cofactors and vitamins	One carbon pool by folate	0.289733	0.0893427	0.00455634
Metabolism	Metabolism of cofactors and vitamins	Vitamin B6 metabolism	0.25122	0.0826672	0.00805546
Metabolism	Metabolism of cofactors and vitamins	Ubiquinone and other terpenoid-quinone biosynthesis	-0.278351	0.0915177	0.00805546
Metabolism	Metabolism of other amino acids	Cyanoamino acid metabolism	0.773662	0.19072	0.000417508
Metabolism	Metabolism of other amino acids	Selenocompound metabolism	0.26174	0.0721412	0.00146597
Metabolism	Metabolism of other amino acids	Glutathione metabolism	0.133854	0.0296824	8.05056e-05
Metabolism	Metabolism of other amino acids	Phosphonate and phosphinate metabolism	-0.410852	0.178614	0.0455905
Metabolism	Metabolism of other amino acids	beta-Alanine metabolism	-0.580757	0.149591	0.000714449
Metabolism	Metabolism of terpenoids and polyketides	Sesquiterpenoid and triterpenoid biosynthesis	6.75263	1.57279	0.000156712
Metabolism	Metabolism of terpenoids and polyketides	Biosynthesis of siderophore group nonribosomal peptides	2.99241	0.823444	0.00146597
Metabolism	Metabolism of terpenoids and polyketides	Biosynthesis of ansamycins	0.414535	0.125853	0.00391247
Metabolism	Metabolism of terpenoids and polyketides	Limonene and pinene degradation	-0.331831	0.118845	0.0138248
Metabolism	Metabolism of terpenoids and polyketides	Geraniol degradation	-0.74529	0.203682	0.00138723
Metabolism	Xenobiotics biodegradation and metabolism	Naphthalene degradation	0.655773	0.204752	0.00510424
Metabolism	Xenobiotics biodegradation and metabolism	Metabolism of xenobiotics by cytochrome P450	0.272548	0.0770879	0.00193297
Metabolism	Xenobiotics biodegradation and metabolism	Drug metabolism - cytochrome P450	0.173739	0.0715619	0.0338215
Metabolism	Xenobiotics biodegradation and metabolism	Chlorocyclohexane and chlorobenzene degradation	-0.393502	0.119694	0.00394518
Metabolism	Xenobiotics biodegradation and metabolism	Caprolactam degradation	-0.565479	0.162239	0.00229526
Metabolism	Xenobiotics biodegradation and metabolism	Fluorobenzoate degradation	-0.57985	0.133283	0.000138247
Metabolism	Xenobiotics biodegradation and metabolism	Ethylbenzene degradation	-0.602056	0.165076	0.00142598
Metabolism	Xenobiotics biodegradation and metabolism	Toluene degradation	-0.668206	0.139134	2.23181e-05
Metabolism	Xenobiotics biodegradation and metabolism	Aminobenzoate degradation	-0.675521	0.215865	0.00640104
Metabolism	Xenobiotics biodegradation and metabolism	Benzoate degradation	-0.701364	0.127076	9.70197e-07
Metabolism	Xenobiotics biodegradation and metabolism	Dioxin degradation	-1.06951	0.20724	4.67401e-06
Metabolism	Xenobiotics biodegradation and metabolism	Xylene degradation	-1.27937	0.238285	2.05041e-06
Organismal Systems	Digestive system	Bile secretion	8.89685	2.03742	0.000133132
Organismal Systems	Digestive system	Cholesterol metabolism	1.81589	0.642593	0.013136
Organismal Systems	Digestive system	Protein digestion and absorption	1.6409	0.664347	0.0303258
Organismal Systems	Immune system	Complement and coagulation cascades	8.72906	2.02124	0.000144321

## Sheet: C. Suprafamily c4e4
Supplementary Table S3C. Piphillin inferred KEGG pathways significantly different (Padj < 0.05) between D2 and D1 in suprafamily c4e4. log2fc indicates the log2 fold change. SEfc is the standard error of the calculated fold change. Red and green indicate up- and down-regulated pathways in D2 relative to D1, respectively.
Class		Pathway	log2fc	lfcSE	Padj
Cellular Processes	Cellular community - prokaryotes	Quorum sensing	0.942349	0.204139	0.000136775
Cellular Processes	Cellular community - prokaryotes	Biofilm formation - Vibrio cholerae	-0.501923	0.149737	0.0160449
Environmental Information Processing	Membrane transport	ABC transporters	0.850559	0.157147	2.48611e-06
Human Diseases	Infectious diseases: Bacterial	Bacterial invasion of epithelial cells	9.86698	1.25929	4.36278e-13
Human Diseases	Infectious diseases: Bacterial	Salmonella infection	-1.02567	0.295549	0.0111935
Metabolism	Amino acid metabolism	Glycine, serine and threonine metabolism	0.395877	0.0969432	0.00124163
Metabolism	Biosynthesis of other secondary metabolites	Indole alkaloid biosynthesis	9.95248	1.2864	5.71416e-13
Metabolism	Energy metabolism	Methane metabolism	0.502078	0.11114	0.000194659
Metabolism	Lipid metabolism	Secondary bile acid biosynthesis	9.80875	1.23153	2.3195e-13
Metabolism	Lipid metabolism	Glycerolipid metabolism	0.39308	0.110163	0.00838828
Metabolism	Metabolism of cofactors and vitamins	Nicotinate and nicotinamide metabolism	0.350284	0.0871591	0.0014883
Metabolism	Metabolism of cofactors and vitamins	Folate biosynthesis	-0.321766	0.0983796	0.0187768
Metabolism	Metabolism of terpenoids and polyketides	Biosynthesis of enediyne antibiotics	9.80875	1.23153	2.3195e-13
Metabolism	Xenobiotics biodegradation and metabolism	Furfural degradation	9.96829	1.31657	1.72283e-12
Organismal Systems	Immune system	RIG-I-like receptor signaling pathway	9.95248	1.2864	5.71416e-13
